# Supplementary material for: Red-on-Yellow Queen: Bio-Layer Interferometry Reveals Functional Diversity Within Micrurus Venoms and Toxin Resistance in Prey Species
Source: J Mol Evol. 2024 May 30;92(3):317–28. doi: 10.1007/s00239-024-10176-x (PMC11168994; doi:10.1007/s00239-024-10176-x)
Supplement: Supplementary file 1 — Supplementary material 1 (FASTA 0.4 kb) [file 239_2024_10176_MOESM1_ESM.fasta]

>Fish P02710
WVYYTCCPDTPYLD
>Amphibian F6RLA9
WVYYDCCPETPYLD
>Marsupial G3W0J0
WVFYACCPDTPYLD
>Rodent P25108
WVFYSCCPNTPYLD
>Bird E1BT92
WVYYACCPDTPYLD
>Gecko XM015426640
WVVYACCTETPYLD
>Anole H9GA55
EVTYACCPDLPYLD
>Alligator lizard MT249126
WVTYACCLDTPYLD
>Blindsnake MN337817
SVYYACCPKTPYFD
>Boa MN337822
SVTYGCCPKTPYLD
>Dipsadine MN337832
SVTYDCCPKTPYLD
>Colubrine MN337833
SVKYDCCPNTPYLD
