# Supplementary material for: Red-on-Yellow Queen: Bio-Layer Interferometry Reveals Functional Diversity Within Micrurus Venoms and Toxin Resistance in Prey Species
Source: J Mol Evol. 2024 May 30;92(3):317–28. doi: 10.1007/s00239-024-10176-x (PMC11168994; doi:10.1007/s00239-024-10176-x)
Supplement: Supplementary file 2 — Supplementary material 2 (CSV 4026.7 kb) [file 239_2024_10176_MOESM2_ESM.csv]

Sensor	Replicate	Venom	0	0.2	0.4	0.6	0.8	1	1.2	1.4	1.6	1.8	2	2.2	2.4	2.6	2.8	3	3.2	3.4	3.6	3.8	4	4.2	4.4	4.6	4.8	5	5.2	5.4	5.6	5.8	6	6.2	6.4	6.6	6.8	7	7.2	7.4	7.6	7.8	8	8.2	8.4	8.6	8.8	9	9.2
Abitu	1	Malti	0.00044393	0.00125118	0.00223573	0.00312819	0.00418667	0.00531431	0.00634257	0.00711116	0.00793814	0.00883855	0.00942475	0.01006741	0.01021682	0.01017576	0.01068411	0.01072682	0.01107734	0.0111478	0.01137844	0.01164885	0.01201358	0.01280496	0.01301699	0.0133511	0.01391355	0.01434475	0.01488044	0.01492576	0.01533456	0.0158449	0.01607996	0.0165349	0.01626581	0.01643594	0.01660637	0.01641339	0.01660792	0.01664816	0.01715228	0.01691107	0.01723207	0.01743545	0.0173922	0.01741515	0.017434	0.01729541	0.0173967
Abitu	2	Malti	0.00222537	0.0030917	0.00389643	0.00464936	0.00549765	0.00645878	0.0072662	0.00817084	0.00889718	0.00941389	0.00980441	0.00981259	0.01013763	0.01000224	0.01010889	0.00991793	0.00973069	0.0098832	0.00983451	0.0097198	0.00975049	0.0100491	0.01022203	0.0106423	0.01121857	0.0118332	0.0118875	0.01254526	0.01313363	0.0138919	0.01440338	0.01496127	0.01576303	0.01591142	0.01627926	0.0162534	0.01625547	0.01654046	0.01671306	0.01643975	0.01633932	0.01652119	0.01617285	0.01604328	0.01609034	0.01568146	0.01507343
Abitu	3	Malti	0.00412143	0.00457873	0.00493797	0.0053311	0.0061208	0.00670896	0.00716529	0.0080526	0.00858169	0.00903835	0.00925446	0.00950489	0.00939102	0.00966252	0.0097459	0.01015984	0.01021922	0.0104032	0.01035245	0.01002784	0.01027165	0.01074725	0.01142612	0.01197452	0.01279134	0.01324372	0.01397426	0.01476668	0.01459769	0.01466404	0.01497097	0.01520758	0.01564153	0.01588447	0.01600531	0.01592002	0.01618018	0.01586899	0.01581727	0.01565948	0.01600518	0.01672124	0.01721133	0.01734621	0.01770544	0.01786949	0.01748211
Acaro	1	Malti	0.00011635	0.00060519	0.00147009	0.00228996	0.00332383	0.00437789	0.00551497	0.00700075	0.00830078	0.0093526	0.01044981	0.01118567	0.01234228	0.01365381	0.01487144	0.01595788	0.01705316	0.01787094	0.01846451	0.019008	0.0196921	0.02047979	0.0214111	0.02194813	0.0228668	0.02329287	0.02426433	0.02483013	0.02506322	0.02545137	0.02574076	0.02628645	0.02727517	0.02788521	0.02832342	0.02926198	0.0296177	0.02990855	0.03035941	0.03056595	0.03096017	0.03142286	0.03190805	0.03228102	0.0325791	0.0330158	0.03375141
Acaro	2	Malti	-0.00233809	-0.00164061	-0.00102577	-0.00032956	0.00060826	0.001425	0.00230409	0.00333051	0.00398704	0.0047017	0.00560077	0.00645184	0.00747414	0.00801334	0.00843474	0.00932779	0.0098429	0.01055378	0.01093029	0.01185951	0.01233179	0.01305462	0.0139312	0.01471569	0.01526552	0.01527972	0.01597023	0.01651665	0.01652468	0.01705125	0.01759571	0.01810427	0.01849419	0.01831178	0.0186794	0.01939367	0.01970777	0.02023715	0.02062918	0.02084514	0.02100164	0.0216529	0.02178221	0.02181794	0.02171022	0.02223033	0.02294479
Acaro	3	Malti	-0.00202054	-0.00093984	0.00013002	0.00119618	0.00250204	0.00375853	0.0045341	0.00558424	0.00624119	0.00655606	0.00684435	0.00716856	0.00774334	0.00831759	0.0084642	0.00889649	0.00960162	0.009821	0.01075963	0.0111717	0.01180809	0.0124384	0.01245708	0.01246311	0.01327068	0.01335391	0.01334641	0.01348789	0.01346103	0.01354599	0.01399144	0.01427357	0.01456954	0.01458259	0.01491889	0.01531833	0.01597404	0.01638989	0.01709289	0.01730018	0.01762423	0.01777825	0.01751155	0.01774697	0.01849057	0.01838118	0.01876605
Amphi	1	Malti	-0.00144014	-0.00029733	0.00079291	0.00234034	0.00385107	0.00531582	0.00715267	0.00920392	0.01111661	0.01293557	0.01472117	0.01596146	0.01702917	0.01845001	0.0198866	0.02123846	0.02272366	0.02398807	0.0251844	0.02666123	0.02774344	0.02854066	0.02957756	0.03075624	0.03156033	0.03263638	0.03367938	0.03481695	0.03620108	0.03695198	0.03797003	0.03850124	0.03918654	0.04018901	0.04076691	0.04158224	0.04224071	0.04322949	0.04448407	0.04527464	0.04599897	0.04673122	0.04767372	0.04853607	0.04961259	0.05035303	0.05097064
Amphi	2	Malti	0.00291986	0.00459791	0.00623278	0.008109	0.00991019	0.01189787	0.01367602	0.01514899	0.01657046	0.01774228	0.0190688	0.02005244	0.02149341	0.02313422	0.02416672	0.02546941	0.02624005	0.02749349	0.02834295	0.0291732	0.03006269	0.03123301	0.03207451	0.03294503	0.03359012	0.03443196	0.03524714	0.03588391	0.03673019	0.03762279	0.03910964	0.04036176	0.04133552	0.04269778	0.04356484	0.04430509	0.04520256	0.04607648	0.04670129	0.04747628	0.04828349	0.04920627	0.04996108	0.05067288	0.05148254	0.05214269	0.05285497
Amphi	3	Malti	0.00293378	0.0050069	0.00742578	0.00952097	0.01196143	0.01455441	0.01674678	0.01892645	0.02126057	0.02319318	0.0247561	0.02577891	0.02652315	0.0272553	0.02832099	0.02941389	0.03048656	0.03142723	0.03230517	0.0332174	0.03381073	0.03500112	0.03576969	0.03606581	0.03691243	0.03793468	0.03824517	0.03898826	0.04004664	0.04066167	0.04125159	0.04176677	0.04233488	0.04319319	0.04394489	0.044572	0.04524643	0.04563364	0.04650795	0.04745185	0.04776572	0.04861908	0.04883969	0.04953278	0.05013015	0.0511214	0.05143265
Bcons	1	Malti	0.00031505	0.00055315	0.00109385	0.00156148	0.00214826	0.00255514	0.00274308	0.00308417	0.0036597	0.00417532	0.00453801	0.00502103	0.00521777	0.00574614	0.00583751	0.00614159	0.00583828	0.00580576	0.00615347	0.0069957	0.00716198	0.00798978	0.00852166	0.00880051	0.00955091	0.0098736	0.01013354	0.01077317	0.01134704	0.01189779	0.01219835	0.01231042	0.01247338	0.01190078	0.01200755	0.01222072	0.01170432	0.01155156	0.01149412	0.01129074	0.01095873	0.01070584	0.01046728	0.0103189	0.01073636	0.01046452	0.01031168
Bcons	2	Malti	-0.0017847	-0.00143771	-0.00119266	-0.00079722	-0.00060841	-0.00023396	0.00049764	0.00074369	0.00109193	0.00113924	0.00147525	0.00203327	0.00292277	0.0032661	0.00351041	0.00387217	0.00407232	0.00455026	0.00480452	0.00505456	0.00540177	0.00579496	0.00597958	0.00614148	0.00678014	0.00732727	0.00787578	0.00818521	0.0085271	0.00872919	0.00920135	0.00984321	0.00989174	0.01012345	0.01034573	0.01038412	0.01046421	0.01028605	0.01055325	0.01035673	0.0105241	0.01071153	0.01098515	0.01088401	0.01126379	0.01113948	0.01145711
Bcons	3	Malti	0.00133163	0.00151279	0.00170746	0.00182849	0.0023697	0.00289395	0.00322514	0.00354213	0.00389649	0.00449401	0.00486638	0.0054666	0.00551057	0.00570241	0.00567003	0.00566082	0.00567853	0.00585942	0.00611495	0.006164	0.00623567	0.00678042	0.00678113	0.00675828	0.00709816	0.0074227	0.00769586	0.00802144	0.00875414	0.00937411	0.00950334	0.01022475	0.010699	0.01104772	0.01105603	0.0110704	0.01120374	0.0112558	0.01121318	0.01118588	0.01108019	0.01117098	0.01093267	0.01083332	0.01112581	0.01190237	0.01208352
Bimbr	1	Malti	0.00562053	0.00727862	0.00878761	0.01062371	0.01268541	0.01462761	0.01675835	0.01890878	0.02099929	0.0231128	0.02480252	0.02621887	0.02763452	0.02874419	0.02986616	0.03142206	0.03238384	0.03284675	0.03370637	0.03418953	0.03504256	0.03581705	0.03646792	0.03722235	0.03801572	0.0388728	0.04008504	0.04088392	0.04180669	0.04284918	0.04368012	0.04494223	0.0460833	0.04698488	0.04822305	0.04890602	0.04934157	0.04995522	0.05046653	0.05065997	0.05172596	0.05231119	0.05284291	0.05364478	0.05438355	0.05495844	0.05553767
Bimbr	2	Malti	0.00293811	0.00440851	0.0061122	0.00802706	0.00984739	0.01149894	0.01312533	0.01434501	0.01555986	0.01683295	0.01788913	0.0184843	0.0191048	0.02016285	0.0210177	0.02190384	0.0224255	0.02343375	0.02425525	0.02525245	0.02652094	0.02778311	0.02951386	0.03070675	0.03163214	0.03235744	0.03309579	0.03367586	0.03472935	0.03546075	0.03641723	0.03697678	0.03771754	0.03872533	0.03938314	0.03994468	0.04062743	0.04156841	0.04219492	0.04318118	0.04372738	0.04452201	0.04528236	0.04542133	0.04578367	0.04636516	0.04708633
Bimbr	3	Malti	0.00099996	0.00249613	0.00427125	0.00597267	0.00782748	0.01019228	0.01224564	0.01392385	0.01560903	0.01692147	0.01770881	0.01850849	0.0194001	0.02001932	0.02079236	0.0217793	0.02274486	0.02346733	0.0244259	0.0253174	0.02613316	0.02704474	0.02813753	0.02877554	0.0298859	0.03077644	0.03137414	0.03188257	0.03263688	0.03252768	0.03293412	0.03360915	0.03423025	0.03447697	0.03486125	0.03501631	0.03553254	0.03580401	0.03644615	0.03697406	0.03743883	0.03823799	0.03907836	0.04003575	0.04133697	0.04219067	0.04320308
Fish	1	Malti	0.0015488	0.00311765	0.0046387	0.00644741	0.00830232	0.01018911	0.0117514	0.01316153	0.01463968	0.0159385	0.01708999	0.01817903	0.01902799	0.0199491	0.02046553	0.0214295	0.02248534	0.02349352	0.02470566	0.02571795	0.02673982	0.02808472	0.02916886	0.03049648	0.03177407	0.03300523	0.03366556	0.03485854	0.0361918	0.0371885	0.03838218	0.0392371	0.04005796	0.04088702	0.04167724	0.04247659	0.04333204	0.04387015	0.04465761	0.04557522	0.04647088	0.04739589	0.04763957	0.04866097	0.04919984	0.04976572	0.05014365
Fish	2	Malti	0.00610818	0.00785881	0.00990662	0.0117264	0.01404301	0.01669079	0.01924656	0.0216288	0.02370859	0.02595602	0.02804468	0.02978433	0.03102346	0.0324272	0.03374127	0.03469814	0.03559732	0.03625066	0.03734676	0.03825159	0.03965172	0.04068019	0.04154729	0.04213824	0.0435172	0.04440943	0.0452751	0.04624225	0.04718505	0.04863057	0.04994609	0.05153739	0.05298519	0.05448171	0.05503246	0.05606092	0.05635956	0.05706781	0.05804059	0.05873114	0.0598625	0.06054674	0.0612589	0.06230808	0.06306258	0.06379983	0.06466472
Fish	3	Malti	0.00549249	0.00782771	0.01035719	0.01299516	0.01570486	0.01832581	0.02102777	0.0231793	0.02522483	0.02702685	0.02869557	0.02931873	0.03025251	0.03129535	0.03246946	0.0333977	0.03471461	0.0357962	0.03657814	0.03759284	0.03855034	0.0399148	0.04141817	0.04210628	0.04306039	0.0436768	0.04454708	0.04482886	0.04542433	0.04600432	0.04635434	0.04662064	0.0473767	0.04791115	0.04865813	0.04906638	0.05008219	0.05061599	0.05142559	0.05261945	0.05360258	0.05481492	0.05574206	0.05618811	0.05715528	0.05763841	0.05804457
Gecko	1	Malti	0.00471961	0.00520569	0.00579502	0.00649474	0.00710764	0.00768	0.00830723	0.00875824	0.00956432	0.01053577	0.01134326	0.01217017	0.01291434	0.01363556	0.01466976	0.01574146	0.01663103	0.01720932	0.01783799	0.01865865	0.01934737	0.01992873	0.02052183	0.02144111	0.02181233	0.02206517	0.02226469	0.02288045	0.02352092	0.02414075	0.0245151	0.02531365	0.02579183	0.02615185	0.02670345	0.02750903	0.02803257	0.02818609	0.02844208	0.02909722	0.02924535	0.02940518	0.02993705	0.03080732	0.03049201	0.03074271	0.03101103
Gecko	2	Malti	0.00884888	0.00948412	0.01001196	0.01060897	0.01134982	0.01236148	0.01327977	0.01434846	0.01566669	0.01676008	0.01803545	0.01930511	0.02066915	0.02117544	0.02217607	0.0232353	0.02419206	0.02500207	0.02557898	0.02630895	0.02723739	0.02815034	0.02852254	0.02903391	0.02956298	0.03021482	0.03050105	0.03120776	0.03153318	0.03185626	0.03240321	0.03323432	0.03391239	0.03450408	0.03518354	0.03568289	0.03610123	0.036806	0.03744267	0.03795249	0.03853968	0.03916512	0.03941049	0.04010299	0.0407471	0.0413788	0.04217294
Gecko	3	Malti	0.00615238	0.00788431	0.00974851	0.01161969	0.01374817	0.01581476	0.0173921	0.01919104	0.02075113	0.02232012	0.02348098	0.02419439	0.02487228	0.02574511	0.02715585	0.02849177	0.02948155	0.03030817	0.03108253	0.03205817	0.03270684	0.03315281	0.03377376	0.03417866	0.03498469	0.03559177	0.03606194	0.03672404	0.03737206	0.03813785	0.03852528	0.0393496	0.03976189	0.04092464	0.04162187	0.04217645	0.04261302	0.04307152	0.04357663	0.04411101	0.04428943	0.04441429	0.04466413	0.04511102	0.04589132	0.04642075	0.04676768
Ggall	1	Malti	-0.00330473	-0.00192321	-0.00036633	0.00123065	0.00292684	0.00466875	0.00656298	0.00837785	0.00998149	0.01137971	0.01245408	0.0132927	0.01473381	0.0158678	0.01698858	0.01758778	0.01838732	0.01889347	0.01967386	0.02056491	0.02126605	0.02245024	0.02312004	0.02374737	0.02465226	0.02547476	0.02663485	0.02762805	0.02845587	0.02922979	0.02997737	0.0308544	0.03154668	0.03216867	0.0329758	0.03339993	0.0341824	0.03474149	0.03584041	0.03708582	0.03791133	0.03851993	0.0391289	0.04003954	0.04093314	0.04170773	0.04248111
Ggall	2	Malti	0.00503339	0.00653608	0.00800741	0.00982635	0.01134281	0.01328399	0.01491552	0.0166709	0.01820961	0.01937839	0.02020779	0.02085621	0.02188831	0.0227348	0.02397974	0.02482777	0.02556936	0.02650122	0.0272974	0.02825236	0.02931799	0.03026337	0.03143297	0.0326948	0.03369096	0.03510675	0.03555144	0.03626065	0.03674097	0.03719527	0.0376045	0.03815559	0.03875892	0.03925946	0.04001302	0.0406284	0.04133106	0.04175891	0.04247609	0.04325225	0.04416626	0.04446816	0.04540823	0.04623662	0.04723858	0.04805616	0.04833309
Ggall	3	Malti	0.00419206	0.00556828	0.00703266	0.0087044	0.0101382	0.01184141	0.01309355	0.01419295	0.01563212	0.01703784	0.01805919	0.01850075	0.01910432	0.02011724	0.02107216	0.02181232	0.02249558	0.02318149	0.02399568	0.02533423	0.02638486	0.02710487	0.02777004	0.02834055	0.02873534	0.02936936	0.02972357	0.0304118	0.03109991	0.03156772	0.03203461	0.03242118	0.03302425	0.0335885	0.03383981	0.03466006	0.03467275	0.03509512	0.03577476	0.03679521	0.03689856	0.03749436	0.03806513	0.03873773	0.03957057	0.04030933	0.0411342
Marsu	1	Malti	-0.0015385	-0.00025514	0.0007547	0.00233409	0.00422652	0.00579238	0.00799057	0.01027215	0.01220338	0.01428632	0.01607287	0.01715047	0.01807637	0.01886237	0.01929237	0.01987634	0.02060362	0.02168522	0.02249941	0.02341284	0.02438882	0.0255903	0.0264287	0.02817686	0.02953048	0.03054222	0.03237966	0.03388064	0.03476043	0.03599363	0.03701481	0.03757217	0.03825206	0.03877365	0.03950045	0.0401071	0.04105117	0.04191475	0.04240578	0.04309176	0.04372056	0.04442077	0.04488472	0.04584665	0.04629173	0.04692508	0.04748404
Marsu	2	Malti	-0.00102759	-0.00003647	0.00132395	0.00272935	0.00424905	0.00584291	0.00722388	0.0087486	0.00991167	0.01087682	0.01188278	0.01238516	0.01309589	0.01378777	0.01425369	0.01423587	0.01522753	0.01546426	0.01643517	0.01707252	0.01832393	0.0192113	0.02052975	0.02148413	0.02262272	0.02336426	0.02441565	0.02526313	0.02571345	0.02613003	0.02684862	0.02733953	0.02771323	0.02812109	0.02836155	0.02861122	0.02926423	0.02945836	0.03043261	0.03103723	0.03216241	0.03262077	0.03343641	0.03398675	0.0346468	0.03508208	0.03618888
Marsu	3	Malti	-0.00086301	-0.00024866	0.0003924	0.00111528	0.00204877	0.00278495	0.00327971	0.00409743	0.00517694	0.00637242	0.00713219	0.00773328	0.00846832	0.00867614	0.0093967	0.01036331	0.01140505	0.01263415	0.01349784	0.01451727	0.01546926	0.01625542	0.01680324	0.01766486	0.01837625	0.0188239	0.01953764	0.02046265	0.02109144	0.0216365	0.02165736	0.02202108	0.02230731	0.02256458	0.02319264	0.02350332	0.02381911	0.02443527	0.02498243	0.02586328	0.02627191	0.02680132	0.02708626	0.02776888	0.02832701	0.02893956	0.02916724
Orhom	1	Malti	0.00158232	0.00235186	0.00328486	0.0042722	0.00484096	0.00562044	0.00607708	0.00690031	0.00770223	0.00819502	0.00857966	0.00847261	0.00887738	0.00891164	0.00919066	0.0099959	0.01018207	0.01091483	0.01153117	0.0118	0.01227674	0.01283524	0.01329076	0.0135961	0.0137667	0.01406001	0.01442942	0.01504309	0.01538489	0.01558098	0.0160808	0.01648632	0.01682034	0.01707365	0.01747472	0.01790262	0.0183957	0.01894501	0.01949135	0.01994487	0.02069005	0.02081106	0.02091442	0.02088329	0.02091096	0.02066853	0.02076457
Orhom	2	Malti	0.00677862	0.00739213	0.00765473	0.00809756	0.00817779	0.00865929	0.00876606	0.00901608	0.00981741	0.01034366	0.01123111	0.0116298	0.01193781	0.01272246	0.01336886	0.01373964	0.01414008	0.01469524	0.01533788	0.01634713	0.01686731	0.01738835	0.01778751	0.01801687	0.01815208	0.01888349	0.01932527	0.01986104	0.0206146	0.02101499	0.02149523	0.0216599	0.02176154	0.02211666	0.02212068	0.02221281	0.0222487	0.02256136	0.02299349	0.0228574	0.0229243	0.02322493	0.02355179	0.02362321	0.0244658	0.0251688	0.02521939
Orhom	3	Malti	0.00287941	0.00308844	0.00354976	0.00384955	0.00417569	0.00431133	0.00466698	0.00500925	0.00533503	0.00582181	0.0061433	0.00653241	0.00666612	0.00695165	0.00730763	0.00750564	0.00825095	0.00877079	0.00889847	0.00944543	0.00987146	0.01032256	0.01093339	0.01118855	0.01154233	0.01191227	0.0124081	0.01296655	0.0132707	0.01395457	0.01403728	0.01444187	0.01429754	0.01477584	0.01497225	0.01493445	0.01545183	0.01539596	0.01549104	0.01563958	0.01604823	0.01626849	0.01652956	0.01667537	0.01664793	0.01665665	0.01672355
Pgutt	1	Malti	0.00396084	0.00431114	0.00494937	0.00544543	0.00624353	0.00726058	0.00812912	0.00938924	0.01044025	0.01159263	0.01242303	0.01348373	0.01445368	0.01552197	0.01628626	0.01726475	0.01833211	0.01886919	0.01944645	0.02004845	0.02046784	0.02059471	0.02105902	0.02158876	0.02212088	0.02259525	0.02337988	0.02365124	0.02394064	0.02445191	0.02475554	0.02530027	0.02597007	0.02614048	0.0264075	0.02648248	0.02675232	0.02646999	0.02675906	0.02691166	0.02707558	0.02704653	0.0273996	0.02796076	0.02824154	0.02877195	0.02943193
Pgutt	2	Malti	0.00202018	0.00286601	0.00358211	0.00445293	0.00545606	0.00655153	0.00755732	0.00880748	0.00988293	0.01088121	0.01194235	0.01285663	0.01336442	0.01406413	0.0151116	0.01576958	0.01612475	0.01657401	0.01733323	0.01740769	0.017463	0.01796468	0.01821236	0.01883469	0.01914421	0.01946408	0.01948245	0.02004947	0.02053223	0.02108995	0.02128567	0.02171888	0.02245107	0.02280476	0.02346717	0.02345842	0.02352402	0.02402774	0.02425058	0.02425074	0.02447144	0.02492181	0.02523309	0.02546493	0.02562866	0.0260223	0.02590762
Pgutt	3	Malti	0.00073992	0.00158322	0.00211262	0.00262328	0.00329914	0.00405427	0.00484943	0.00584182	0.00638453	0.0067031	0.00725407	0.00785409	0.00867142	0.00910088	0.00944294	0.00987317	0.01089238	0.01134966	0.011829	0.01175082	0.01162268	0.01216826	0.01207197	0.01202334	0.01291378	0.0133431	0.01381556	0.0141663	0.01384548	0.01446079	0.01521611	0.015887	0.01642211	0.01678679	0.01729693	0.01785857	0.0188645	0.01936696	0.02005029	0.02028853	0.02048112	0.0209696	0.02117633	0.02148776	0.02246163	0.02255343	0.02261642
Rat	1	Malti	0.00337609	0.00470034	0.00596937	0.00747654	0.00903761	0.01034957	0.01196501	0.01347953	0.01461012	0.01613016	0.01740576	0.01828502	0.01887983	0.01983731	0.02153392	0.02260745	0.02349582	0.02436658	0.02573953	0.0262917	0.02755144	0.02861483	0.02954308	0.03026573	0.03108433	0.03169327	0.03285454	0.03371727	0.03451523	0.03601781	0.03715868	0.03769326	0.03822364	0.03933188	0.0403656	0.0409798	0.04134701	0.04177619	0.04221431	0.04267238	0.04310083	0.04353022	0.04373154	0.04375243	0.04412652	0.04450116	0.04514125
Rat	2	Malti	0.00610081	0.00681522	0.00748272	0.00849288	0.00959407	0.01053089	0.01169209	0.01279374	0.01367446	0.01455645	0.01540278	0.01577987	0.01643531	0.01695072	0.01761711	0.01801801	0.01846012	0.01895441	0.01910318	0.02002679	0.0205558	0.02154356	0.02239645	0.02350655	0.02424404	0.024963	0.02581427	0.02666476	0.02705677	0.0277268	0.02824795	0.02882625	0.02933982	0.02992674	0.03025869	0.03055159	0.03131526	0.03179942	0.03245717	0.03322088	0.03383502	0.03415213	0.03429845	0.03467857	0.03473266	0.03518699	0.03559082
Rat	3	Malti	0.00398301	0.00478739	0.00574194	0.00652524	0.00729699	0.00803805	0.00878822	0.00927782	0.01001723	0.01029275	0.01084397	0.01129524	0.01192727	0.01275297	0.01370329	0.01396804	0.01421273	0.01452839	0.01507682	0.01609137	0.01711502	0.01808752	0.01901473	0.01965972	0.02055103	0.02147115	0.02219994	0.02255014	0.023196	0.02320953	0.0234317	0.02384783	0.02447563	0.02473716	0.02471455	0.02434487	0.02490295	0.02500251	0.02490931	0.02523529	0.02564107	0.0263969	0.02671789	0.02714849	0.02803822	0.02903512	0.02934866
Abitu	1	Mbrow	0.00397077	0.00653662	0.00963404	0.01302779	0.01605166	0.01916995	0.02204828	0.02523487	0.0277887	0.03006173	0.03197936	0.03350988	0.03498681	0.0364435	0.03770007	0.03907099	0.04074513	0.04185564	0.04299033	0.04391776	0.04485793	0.04603948	0.04740752	0.0484194	0.049036	0.05001892	0.05103747	0.0523422	0.05307145	0.05398387	0.05522237	0.0561091	0.05730137	0.05839954	0.0592957	0.06031462	0.06132869	0.06208724	0.06297397	0.06350862	0.06392199	0.06526556	0.06607614	0.06694886	0.06791145	0.06885744	0.06969765
Abitu	2	Mbrow	0.0033025	0.0053139	0.00770537	0.01005327	0.01228656	0.01478111	0.01712612	0.0196689	0.0218525	0.02376548	0.02538216	0.02656524	0.02777215	0.02914479	0.03017227	0.03148847	0.03283148	0.03394089	0.03531831	0.0366207	0.03757635	0.03877041	0.03984238	0.04060622	0.04133452	0.04239006	0.04323765	0.04438633	0.04538165	0.04601162	0.04683211	0.04762721	0.048356	0.04916122	0.04990965	0.051081	0.05164831	0.05239031	0.05324417	0.05391959	0.05498232	0.05594239	0.05684901	0.05775215	0.05851717	0.05943917	0.06002416
Abitu	3	Mbrow	0.00381111	0.00592938	0.00846641	0.01082978	0.01353277	0.01644539	0.01902995	0.02121242	0.02324331	0.02465509	0.02589792	0.02660759	0.02734296	0.02846025	0.02897557	0.02962474	0.03055099	0.03195968	0.03306979	0.03416526	0.03531123	0.03594901	0.03711	0.03841882	0.03969807	0.04077847	0.04141041	0.04204285	0.04285689	0.04351092	0.04451935	0.04548069	0.04622566	0.04705451	0.04744632	0.04826017	0.04923596	0.05040922	0.05096276	0.05180733	0.05254521	0.05319122	0.05415102	0.05515922	0.05564623	0.05659898	0.05717759
Acaro	1	Mbrow	0.00164902	0.00519503	0.00887127	0.01284614	0.01678323	0.02080559	0.02509723	0.0293993	0.03322527	0.03655706	0.03942095	0.04158046	0.04387918	0.04605399	0.0480881	0.04982884	0.05158682	0.05349404	0.05489073	0.05674853	0.05826184	0.05998765	0.061011	0.06218514	0.06303954	0.06401654	0.06525566	0.06600771	0.06692614	0.06758071	0.06856939	0.06923212	0.06983102	0.07065724	0.07158434	0.07234999	0.07320681	0.07423308	0.07516167	0.07582583	0.07658185	0.07745135	0.07779086	0.07853133	0.07899541	0.07965168	0.08006986
Acaro	2	Mbrow	0.0037145	0.0083109	0.01345738	0.01904634	0.02488252	0.03073037	0.03680893	0.04251567	0.04775668	0.05271839	0.05675932	0.05963559	0.06262938	0.06523865	0.06810378	0.07095457	0.07311611	0.07490259	0.0760805	0.07758031	0.0792534	0.08082626	0.08224203	0.08377109	0.08506276	0.08650226	0.08831703	0.08938481	0.09082135	0.09256799	0.09368043	0.09520559	0.09718859	0.09836158	0.1005223	0.10191863	0.10322285	0.10464328	0.10573163	0.10756895	0.10900256	0.11031916	0.11163104	0.11309949	0.11425425	0.11580392	0.11711929
Acaro	3	Mbrow	0.00721218	0.01077733	0.01489909	0.01910183	0.02396018	0.02855763	0.03338242	0.03805101	0.04253916	0.04643422	0.04954466	0.05193227	0.05400938	0.05624817	0.05776388	0.05967814	0.06113191	0.06257973	0.06430699	0.0656174	0.06704034	0.06856697	0.07021318	0.07176926	0.07378546	0.07518143	0.07675063	0.07844173	0.08001189	0.08139159	0.08282607	0.08449654	0.08575043	0.08715673	0.08816987	0.08946547	0.0906306	0.09204073	0.09334021	0.09427414	0.09540076	0.09690775	0.0979544	0.09904018	0.0999535	0.10086596	0.10181419
Amphi	1	Mbrow	0.00203658	0.00916845	0.01715849	0.02583422	0.03491707	0.04399805	0.05314787	0.0616576	0.06969364	0.07740147	0.08387268	0.08859811	0.09286561	0.09688095	0.10114432	0.10507209	0.10845767	0.11179023	0.11529199	0.11861642	0.12195305	0.12530064	0.12835324	0.13142748	0.13434608	0.1370158	0.13980037	0.14241763	0.14539096	0.14853356	0.15134851	0.15377341	0.15625104	0.15859324	0.16157267	0.1636037	0.16588699	0.16796577	0.17022966	0.17200245	0.17421098	0.17617087	0.17831241	0.18039448	0.18258988	0.18492829	0.18702662
Amphi	2	Mbrow	0.00336819	0.00956522	0.01647077	0.02419242	0.0321961	0.04028661	0.04811128	0.05550727	0.06242108	0.06870192	0.07413636	0.07807966	0.08174464	0.08542023	0.0890356	0.09261402	0.09637249	0.09919674	0.10220581	0.10509334	0.10775182	0.11078051	0.1133781	0.11627937	0.11856896	0.12055738	0.12247849	0.1246089	0.12685794	0.12937899	0.13130745	0.13288056	0.13476725	0.13643217	0.13801018	0.13988941	0.14176333	0.14338731	0.14534684	0.14745912	0.14928475	0.15099782	0.15280362	0.15490608	0.15632411	0.15816437	0.15988691
Amphi	3	Mbrow	0.00022209	0.00592573	0.01202731	0.0187692	0.0258469	0.03275787	0.03990513	0.04672327	0.05325464	0.05884513	0.0633875	0.06687578	0.07089028	0.07419414	0.07722393	0.08052695	0.08321039	0.08614905	0.08853108	0.09131052	0.09392604	0.09633588	0.09838306	0.10075791	0.10302421	0.10514817	0.1072972	0.10929793	0.11153022	0.11336679	0.11520083	0.11701982	0.11825976	0.11928189	0.1206208	0.12250479	0.12411197	0.12574902	0.12727748	0.12892015	0.13014128	0.13128285	0.1326307	0.13442696	0.13634966	0.13789107	0.13904181
Bcons	1	Mbrow	0.00331327	0.00551771	0.00797308	0.01063645	0.0135271	0.01631749	0.01923399	0.02164906	0.02411275	0.02602103	0.02777973	0.02894302	0.02963381	0.03071942	0.03173091	0.03228138	0.03320084	0.03378003	0.03458711	0.03561125	0.03589633	0.03634142	0.03734561	0.03838359	0.03952231	0.04052069	0.04133207	0.04199548	0.04326743	0.04417979	0.04524429	0.04572582	0.04622693	0.04716787	0.0478704	0.04836217	0.04897816	0.04941667	0.04999313	0.05058378	0.05142379	0.05196194	0.0529871	0.05390192	0.05491692	0.05597668	0.0569904
Bcons	2	Mbrow	0.00268039	0.00429175	0.00618288	0.00853138	0.01089102	0.01323352	0.01548761	0.01776867	0.01951145	0.02119158	0.02244517	0.02342744	0.02438288	0.02538641	0.02626271	0.02723171	0.02796567	0.02892508	0.02976694	0.03065578	0.0311254	0.03152423	0.03255696	0.03395069	0.03465866	0.03555016	0.03648061	0.03753082	0.03801847	0.03867097	0.0393998	0.04044471	0.04133024	0.04222324	0.04276782	0.04352319	0.04398087	0.04414074	0.04457081	0.04479124	0.04501617	0.04534551	0.04605319	0.04679549	0.04719649	0.04797529	0.04864317
Bcons	3	Mbrow	0.00465161	0.00626545	0.00829775	0.01050074	0.01268284	0.01491191	0.01698735	0.01878644	0.02050819	0.02192419	0.02314567	0.02395421	0.0248401	0.02578015	0.02654651	0.02738969	0.02795731	0.02859395	0.02928396	0.02985583	0.03052597	0.03113638	0.03198288	0.03275825	0.03362655	0.03450811	0.03515654	0.03585736	0.03681393	0.03780342	0.0388781	0.0395068	0.04004242	0.04076088	0.04146465	0.04219131	0.04270601	0.04342904	0.04386738	0.04397903	0.04440312	0.0450586	0.04577242	0.04633973	0.0470226	0.04732358	0.04776001
Bimbr	1	Mbrow	0.0017294	0.00692488	0.01302004	0.01949297	0.0266018	0.03425988	0.04166281	0.0488678	0.05550064	0.06151664	0.06642175	0.07056623	0.07388866	0.07698377	0.07939724	0.08172658	0.08403506	0.08611431	0.08837545	0.09052403	0.09257909	0.09428579	0.09639628	0.09885114	0.10147477	0.1040364	0.10617639	0.10832787	0.11035748	0.11243235	0.11424562	0.11633136	0.11739489	0.11858533	0.1200108	0.1212992	0.12281138	0.12387035	0.12504358	0.12590345	0.1270233	0.12817706	0.12919759	0.13012702	0.13075483	0.13154528	0.13235738
Bimbr	2	Mbrow	0.00241026	0.00738033	0.01251401	0.01802997	0.02364041	0.0297578	0.03584274	0.04140943	0.0467707	0.05159541	0.05517719	0.05762699	0.06010306	0.06295268	0.06532017	0.06773199	0.07003904	0.07242408	0.07498425	0.07745833	0.07934152	0.08116406	0.08256021	0.08409236	0.08550153	0.08734955	0.08894549	0.09044023	0.09211795	0.09368033	0.09457191	0.09566148	0.09693239	0.09837313	0.09959282	0.10060776	0.10178624	0.10314355	0.10433501	0.1055541	0.10664395	0.10747805	0.10844486	0.10980462	0.11069514	0.11172403	0.1130831
Bimbr	3	Mbrow	0.00164442	0.00540784	0.0097928	0.01443476	0.01962719	0.02498196	0.03012315	0.03538255	0.04028462	0.0448954	0.04846408	0.05141548	0.05350156	0.05605263	0.05815547	0.06016037	0.0622371	0.06406977	0.0660211	0.06726656	0.06813819	0.06940215	0.07077951	0.07193913	0.07363584	0.07526171	0.0764466	0.07824594	0.0794943	0.08117651	0.08246993	0.08393226	0.0850119	0.08660024	0.08754302	0.08844623	0.08944052	0.09033685	0.09152564	0.09212775	0.09289377	0.09377302	0.09460877	0.09544704	0.09664903	0.09764395	0.09836538
Fish	1	Mbrow	0.00139021	0.00592228	0.01135957	0.01692664	0.0231536	0.02971904	0.03600256	0.04239197	0.04818746	0.05334484	0.05813726	0.06158058	0.06441553	0.06765328	0.0706279	0.07355314	0.07646408	0.0791017	0.08166499	0.08372508	0.08575978	0.08778747	0.08992869	0.091714	0.0938734	0.09567542	0.09751942	0.09951073	0.10108741	0.10296639	0.10526203	0.10692928	0.10866571	0.11056033	0.11264943	0.11466763	0.11665894	0.11838296	0.12009041	0.1214001	0.12255685	0.12404194	0.12534858	0.12658495	0.12760223	0.12855025	0.12970622
Fish	2	Mbrow	0.00179769	0.00626897	0.01122028	0.01647169	0.0221133	0.02788715	0.03359979	0.03887946	0.04363151	0.04798959	0.05171096	0.05432632	0.05681831	0.05953679	0.06181382	0.06387383	0.06611068	0.06810903	0.06979202	0.07170982	0.07363188	0.07520732	0.07677551	0.07829628	0.08007417	0.0815225	0.0828883	0.08433204	0.08575069	0.08734195	0.0888589	0.09033804	0.09160929	0.0930608	0.09436569	0.09547305	0.09675326	0.09806438	0.09967514	0.10107002	0.10211728	0.10345415	0.10435993	0.1053266	0.10642911	0.10741003	0.10822372
Fish	3	Mbrow	0.0033569	0.00796772	0.01276954	0.01801768	0.02375071	0.02952791	0.03512393	0.04056405	0.04530418	0.04951863	0.0526771	0.05464439	0.05668532	0.05833718	0.0603762	0.06219399	0.06382062	0.06521775	0.06652622	0.06793807	0.06946483	0.07071661	0.07201218	0.07346583	0.07505973	0.07631425	0.07786015	0.07954629	0.08131666	0.08277684	0.08381506	0.08502573	0.08597796	0.08689586	0.08803243	0.08925251	0.09025347	0.09126254	0.09193877	0.09317864	0.09402958	0.09465769	0.09550014	0.09605446	0.09693727	0.09765544	0.09868696
Gecko	1	Mbrow	0.0012757	0.00531777	0.00964011	0.01398252	0.01851251	0.02336969	0.02792219	0.03261626	0.03675869	0.04035911	0.04313318	0.04517343	0.0466873	0.04829989	0.04980163	0.0516337	0.05359356	0.05498955	0.05649077	0.05837573	0.06017239	0.0616445	0.06311634	0.06430112	0.06579247	0.06762365	0.06907902	0.07086529	0.07205272	0.07320806	0.07426846	0.07524472	0.07627687	0.07761589	0.07894275	0.08023039	0.08102704	0.08205074	0.08332892	0.08450035	0.08571675	0.08674329	0.0879313	0.08906261	0.0901718	0.09151854	0.09273089
Gecko	2	Mbrow	0.00105928	0.00455636	0.00843738	0.01247209	0.01673686	0.02102407	0.02539132	0.02957703	0.03314005	0.03613934	0.03852439	0.04034978	0.04251697	0.04416493	0.04557343	0.04688905	0.04817454	0.04985323	0.05090202	0.05216211	0.05327137	0.05431919	0.05551445	0.05693328	0.05836433	0.05950789	0.06065798	0.06152879	0.06256203	0.06363472	0.06488437	0.06636563	0.0677252	0.06868425	0.06975019	0.07079009	0.07171957	0.07293855	0.07323558	0.07414696	0.07518457	0.0761871	0.0774353	0.0785592	0.07942709	0.08030329	0.08106671
Gecko	3	Mbrow	0.00010623	0.00336715	0.00697006	0.01085889	0.01489131	0.01876808	0.02268635	0.02654331	0.02984093	0.0327308	0.03499984	0.03601781	0.03728243	0.0387525	0.03979213	0.04075413	0.04204075	0.0433341	0.04420825	0.04492914	0.04574452	0.0465843	0.04733812	0.04831196	0.04897778	0.04980903	0.05107609	0.05210382	0.05307757	0.05393729	0.05484168	0.0557723	0.05696376	0.05788387	0.0587383	0.06006686	0.06122771	0.06235743	0.0632542	0.06409738	0.06493019	0.06575011	0.06630726	0.06680581	0.06773187	0.06865087	0.06935359
Ggall	1	Mbrow	0.00199061	0.00794667	0.01436116	0.02117125	0.02814107	0.03549441	0.04280744	0.04954006	0.05603434	0.06160924	0.06626391	0.06923928	0.0721962	0.07526782	0.07795493	0.08056836	0.0830626	0.08556551	0.08822656	0.09084424	0.09340722	0.09585204	0.09779813	0.0997806	0.10151124	0.1031758	0.10515311	0.10675427	0.10867763	0.11038251	0.1119334	0.1133882	0.11530049	0.11692762	0.11828865	0.11966504	0.12155452	0.12347143	0.12567742	0.12733641	0.12882347	0.13024721	0.1317148	0.13303752	0.13384049	0.13500359	0.13630768
Ggall	2	Mbrow	0.00050333	0.00545747	0.01119355	0.01705593	0.02311553	0.02924344	0.0349924	0.04099295	0.0462225	0.05049773	0.05404511	0.05651888	0.05900458	0.06153742	0.06431543	0.06682495	0.06878832	0.07046342	0.0725859	0.07454082	0.07617341	0.07797976	0.07984144	0.08128593	0.08285472	0.08461495	0.08628795	0.08803087	0.08930074	0.09062865	0.09261028	0.09422575	0.09562428	0.09724988	0.09874428	0.09969148	0.10042458	0.10169356	0.10286683	0.1038414	0.1045667	0.10576406	0.10657805	0.10750122	0.10851516	0.10957446	0.11031056
Ggall	3	Mbrow	0.00035945	0.00451214	0.00904007	0.01393365	0.01878937	0.02397391	0.02917921	0.03420979	0.03859725	0.04258434	0.04594617	0.04826035	0.05107861	0.05292791	0.05536651	0.05761831	0.05985705	0.06205662	0.06378996	0.06585003	0.06741759	0.0686166	0.06995976	0.0710328	0.07220141	0.07349342	0.07479634	0.07590849	0.07674467	0.07783317	0.07878051	0.07957411	0.08085393	0.0812643	0.08204898	0.08284473	0.08403107	0.08502939	0.08602009	0.08708498	0.08731275	0.0881592	0.08882837	0.08942106	0.09031189	0.09093971	0.09151336
Marsu	1	Mbrow	0.00138657	0.00646601	0.01232992	0.01852769	0.02524914	0.03192887	0.03852389	0.04477783	0.05075373	0.05573737	0.05988264	0.06295631	0.06600717	0.06838074	0.07099712	0.0735202	0.07541036	0.07746123	0.07959651	0.08175312	0.08376885	0.08542427	0.08766508	0.08953476	0.09154498	0.09342032	0.09531067	0.09702294	0.09891895	0.10043406	0.10223368	0.10397182	0.10535801	0.10640095	0.10780267	0.10913625	0.11008464	0.11154986	0.1128185	0.11385287	0.11488764	0.11601016	0.11730924	0.11842909	0.11989279	0.12127786	0.12250322
Marsu	2	Mbrow	0.00065201	0.00472387	0.00920885	0.01412007	0.01909892	0.02399577	0.02895819	0.03343986	0.03762924	0.0410672	0.04372397	0.04533017	0.04722675	0.04919428	0.05084515	0.05254599	0.05380905	0.05587942	0.05750302	0.05877572	0.06046914	0.06200984	0.06346136	0.0650092	0.06627867	0.06768522	0.0689798	0.07009095	0.07147578	0.07257923	0.07371161	0.07495998	0.07592274	0.07688758	0.07785369	0.07892822	0.07996731	0.08099912	0.08197536	0.08299954	0.08411968	0.08467443	0.08572032	0.0865114	0.08730059	0.0885538	0.08954108
Marsu	3	Mbrow	0.00083865	0.00349339	0.00670057	0.00986228	0.01336492	0.01703417	0.02032251	0.02344607	0.02660284	0.02911548	0.0312046	0.0328573	0.03452097	0.03601437	0.03767589	0.03908019	0.04025825	0.04164732	0.04292358	0.04377812	0.04480749	0.04547926	0.04615311	0.04670294	0.04744436	0.04817638	0.0488454	0.04960281	0.05050623	0.05129622	0.0525001	0.05373961	0.05479979	0.05602646	0.05708081	0.05777269	0.05853064	0.05981384	0.06070117	0.06158603	0.0627196	0.06338053	0.06415579	0.06508281	0.06589183	0.06655454	0.06770039
Orhom	1	Mbrow	0.00375852	0.00677515	0.01018329	0.01418924	0.01798322	0.02182433	0.02581769	0.02939034	0.03260434	0.03564329	0.03821233	0.0398516	0.04158905	0.04276965	0.04401508	0.04538971	0.04701087	0.04859143	0.05030882	0.05135365	0.05245419	0.05368008	0.05500759	0.056244	0.05706654	0.05835441	0.05934646	0.05986338	0.06103908	0.06209219	0.06314109	0.06397133	0.06526633	0.06609718	0.06743474	0.06889107	0.07020742	0.07180783	0.0731039	0.0739915	0.0753844	0.07686901	0.07767785	0.07861284	0.07955734	0.08029135	0.08059308
Orhom	2	Mbrow	0.00275061	0.00569902	0.00916718	0.01260286	0.01636509	0.02030553	0.02409487	0.02797234	0.03127851	0.03427056	0.03653687	0.03798482	0.03967296	0.04095402	0.04247447	0.04378147	0.04473871	0.04587983	0.04657983	0.04757772	0.04835695	0.04902339	0.04996597	0.05053712	0.05156661	0.05286906	0.05400385	0.0551543	0.0560205	0.05694455	0.05813244	0.05930886	0.06058026	0.06207532	0.06368286	0.06493276	0.06624876	0.06757939	0.06866371	0.06987896	0.0703463	0.07159776	0.07234328	0.07308046	0.07428533	0.07531533	0.07603264
Orhom	3	Mbrow	0.00403105	0.00675041	0.00969004	0.01284034	0.01602186	0.01931817	0.02278421	0.0256718	0.02866924	0.03103503	0.03305469	0.03432909	0.03570807	0.03686277	0.03824408	0.0393186	0.04041968	0.04164426	0.04282717	0.04363835	0.04469936	0.0456851	0.04667966	0.04778166	0.0491003	0.05039329	0.05164286	0.05246392	0.05367415	0.05485133	0.05620132	0.05734263	0.05818231	0.05898679	0.06029572	0.06106021	0.06203754	0.06334411	0.06414004	0.06510744	0.06623158	0.06683971	0.06822667	0.06942657	0.0708554	0.07172116	0.0726392
Pgutt	1	Mbrow	0.00182035	0.00482238	0.00804478	0.01149958	0.01517048	0.01921102	0.02316779	0.02662137	0.02965435	0.03254729	0.03502588	0.03640975	0.03770018	0.03881212	0.04031464	0.04101935	0.0421541	0.04255807	0.04381175	0.04454983	0.0453786	0.04597497	0.04703084	0.04796312	0.04906034	0.05023095	0.05121003	0.05177412	0.05252783	0.05365149	0.05475781	0.05533452	0.05595145	0.05678175	0.05735064	0.05793323	0.05850357	0.05896406	0.05959244	0.06007058	0.06077685	0.06184271	0.06266321	0.06360891	0.06455902	0.06515924	0.0661579
Pgutt	2	Mbrow	0.00081783	0.00361233	0.00664862	0.00946964	0.01252078	0.01565356	0.01866249	0.02177196	0.02431861	0.02634817	0.02817483	0.0293313	0.03005514	0.03086357	0.03151184	0.03249938	0.03316416	0.03411824	0.03510546	0.03623368	0.03749948	0.03850909	0.03937081	0.04007715	0.04109302	0.04222275	0.0431373	0.04413614	0.04459735	0.04516886	0.04577105	0.04621916	0.04658052	0.04725095	0.04741987	0.04795131	0.04816774	0.04896471	0.04969353	0.05033912	0.05103213	0.05153166	0.05237793	0.05318259	0.05408981	0.05496449	0.05565677
Pgutt	3	Mbrow	0.00118247	0.00353835	0.00621836	0.00903169	0.01194358	0.01473687	0.01729543	0.019895	0.02213813	0.02399558	0.02513489	0.02585331	0.02653364	0.02755912	0.0282168	0.02879961	0.02940119	0.0303222	0.030882	0.03170527	0.03239384	0.0334972	0.03480587	0.03604215	0.03716028	0.03795403	0.03895915	0.03984647	0.0404649	0.04106821	0.04171013	0.04264129	0.04384384	0.04460746	0.04505208	0.0456792	0.0462774	0.04701224	0.04780233	0.04829676	0.04894538	0.04957784	0.05058514	0.05117923	0.05141803	0.05192572	0.05266906
Rat	1	Mbrow	-0.0031579	0.00133049	0.006388	0.01175353	0.01725875	0.02267353	0.02764374	0.03259443	0.03708714	0.04116596	0.04391628	0.04568714	0.04810827	0.0501878	0.05183467	0.05363579	0.05557277	0.05712811	0.05885809	0.0602322	0.06224176	0.06415005	0.06582704	0.06720836	0.06853645	0.06970594	0.07079842	0.07212305	0.07322478	0.07443116	0.07530025	0.0765343	0.0779713	0.0788351	0.08003296	0.0810382	0.08254033	0.08399478	0.0849517	0.08599355	0.08700586	0.08796551	0.0887883	0.08964892	0.09066726	0.09126015	0.09170774
Rat	2	Mbrow	0.00162309	0.00565406	0.010044	0.01470797	0.01962187	0.02437262	0.02887766	0.03329168	0.03747538	0.04108602	0.04379227	0.04531553	0.04704712	0.04876744	0.05051471	0.05209896	0.05372434	0.05520889	0.05691552	0.05858498	0.05991159	0.06111104	0.06226852	0.06333025	0.06431816	0.06489601	0.0657764	0.06663475	0.06773616	0.06845759	0.06897787	0.0695875	0.07058987	0.0712256	0.07190452	0.07264101	0.07360317	0.07427359	0.07526485	0.07608535	0.0768929	0.07767876	0.07818965	0.07873479	0.07946791	0.08001075	0.08070157
Rat	3	Mbrow	-0.00098141	0.00200517	0.00524215	0.00861256	0.01204177	0.01533405	0.01862916	0.02196261	0.02488973	0.02759778	0.02958996	0.03086486	0.03181721	0.03312107	0.03441285	0.03601416	0.03702553	0.03800361	0.03904807	0.04043713	0.04189739	0.04282752	0.04393967	0.04485723	0.04582804	0.04612779	0.04702565	0.04783719	0.04828579	0.04894224	0.04927104	0.04997954	0.05092648	0.0517508	0.05257721	0.05327261	0.05364543	0.05453936	0.05536601	0.05604046	0.05686076	0.0576236	0.05838253	0.05904156	0.0596826	0.05988068	0.06091059
Abitu	1	McoraA	0.00357029	0.00598407	0.00850122	0.01118847	0.01391558	0.01650854	0.01932458	0.02199172	0.02488177	0.02717174	0.02902672	0.03052454	0.03211103	0.03353036	0.03537671	0.03726961	0.03909725	0.0409057	0.04290174	0.04462737	0.04643654	0.04823431	0.04967348	0.05157761	0.05331742	0.05495317	0.05676536	0.05836133	0.06020922	0.06138672	0.06290472	0.06446987	0.06595339	0.06766024	0.06918736	0.0708141	0.07219437	0.07372671	0.0750696	0.07614294	0.07784448	0.07945045	0.0810808	0.08325348	0.08467571	0.08632138	0.08817513
Abitu	2	McoraA	0.00244349	0.00469895	0.00711964	0.01010252	0.01289938	0.01580638	0.01842464	0.02109282	0.02338345	0.02564898	0.02752445	0.02868589	0.0305094	0.03235278	0.03415797	0.03559538	0.03736799	0.03883261	0.04040522	0.04237211	0.04387055	0.04566031	0.04722125	0.04921366	0.05061542	0.05224817	0.05375317	0.05539423	0.05711397	0.05905819	0.06054336	0.06194469	0.06390695	0.06523758	0.06681842	0.0683825	0.06993059	0.07121577	0.07266783	0.07415026	0.07574411	0.07731129	0.07884286	0.0803022	0.08128766	0.08271904	0.08406551
Abitu	3	McoraA	0.00288886	0.00497641	0.00714546	0.00936023	0.01186996	0.01444519	0.0169827	0.01974598	0.02234767	0.02460828	0.02668096	0.02837143	0.03003797	0.03166877	0.03300484	0.03434893	0.03628187	0.03780602	0.03931244	0.04063349	0.04197221	0.04311447	0.04424387	0.04539851	0.046627	0.04778915	0.04932217	0.05109322	0.05265291	0.05434017	0.05596673	0.05757231	0.05908679	0.06081346	0.06197635	0.06332379	0.06508532	0.06643358	0.06793311	0.06901822	0.07028177	0.0713113	0.07264546	0.07374641	0.07489945	0.07619332	0.07763769
Acaro	1	McoraA	0.00343228	0.0074936	0.01203608	0.0166366	0.02173661	0.02714116	0.03220538	0.03723324	0.04160767	0.04566786	0.04866707	0.05108071	0.05273084	0.05488181	0.05672469	0.05831698	0.06003791	0.0620479	0.06389765	0.06550355	0.06710014	0.06872566	0.07051887	0.07220161	0.07425172	0.07627473	0.07778447	0.07948514	0.08067817	0.082006	0.08298439	0.0845489	0.08558541	0.08721437	0.0882314	0.08978211	0.09121128	0.09284298	0.0943222	0.09566773	0.09720424	0.09912591	0.10083322	0.10252675	0.10410416	0.10577064	0.1071043
Acaro	2	McoraA	0.00034105	0.0032401	0.00660224	0.01007594	0.01389695	0.01765318	0.02145615	0.02484935	0.02795532	0.03082947	0.03321366	0.0352283	0.03678845	0.03850059	0.0402978	0.04215157	0.04373784	0.04553638	0.04718523	0.04883617	0.05017633	0.05115728	0.05297005	0.05435004	0.05630765	0.05779746	0.05953593	0.06119537	0.06269208	0.06429169	0.06568756	0.06732955	0.06876647	0.07034548	0.0719261	0.07349856	0.07508455	0.076623	0.07764902	0.07913649	0.08002746	0.08150164	0.08327609	0.08459672	0.08636021	0.08771307	0.08967617
Acaro	3	McoraA	0.00196569	0.00418197	0.00627671	0.00846498	0.01101959	0.01344553	0.01582713	0.01845749	0.02066128	0.02276446	0.02468284	0.02618534	0.02737908	0.0288973	0.03042887	0.03197868	0.03386055	0.03544735	0.03695154	0.03835944	0.03966371	0.04084825	0.04160643	0.04295312	0.04431658	0.04547488	0.04677418	0.04827277	0.04932269	0.05066192	0.05152576	0.05256905	0.05350521	0.0543394	0.05577931	0.05707618	0.05851718	0.0596354	0.06099979	0.06197346	0.06307606	0.06451659	0.06580185	0.06761323	0.06937214	0.07094157	0.07231513
Amphi	1	McoraA	0.0003935	0.00920511	0.01961987	0.03078664	0.04272221	0.0550744	0.06738122	0.07969675	0.09138351	0.10189214	0.11084657	0.11813174	0.12491964	0.13127999	0.13697239	0.14269968	0.14774817	0.15294728	0.15734329	0.16164157	0.16557812	0.1693024	0.17322576	0.1766468	0.18015147	0.18364013	0.18677591	0.18990551	0.193006	0.19606633	0.19893634	0.20176414	0.20463594	0.20731918	0.20951962	0.21238155	0.21477598	0.21707929	0.21930323	0.22129271	0.22372419	0.22581057	0.22787225	0.23013118	0.23238378	0.23456193	0.23646932
Amphi	2	McoraA	0.00044161	0.00723919	0.0146849	0.02290322	0.03144092	0.04037618	0.0492439	0.05842202	0.06684464	0.07463188	0.08135181	0.08653782	0.09128009	0.09557269	0.09942232	0.10327951	0.10692528	0.11036901	0.11401581	0.11706587	0.1202111	0.12288134	0.12556576	0.12810645	0.13048067	0.13282628	0.13508085	0.13739036	0.13965068	0.14182996	0.14389478	0.14579337	0.14761302	0.14952628	0.15169532	0.15382824	0.15605207	0.15819249	0.1604347	0.1624058	0.16440682	0.16640542	0.16873996	0.17077172	0.1728052	0.17460073	0.17660321
Amphi	3	McoraA	-0.00233018	0.00485177	0.01273266	0.02112493	0.03002349	0.03852001	0.04737221	0.05550886	0.06315277	0.06968003	0.0749506	0.07870496	0.08223346	0.08573233	0.08899613	0.09208857	0.09466753	0.09692074	0.09937546	0.10162252	0.10386234	0.10634489	0.10849815	0.11055139	0.11265448	0.11440052	0.11709796	0.11911728	0.12128277	0.12331826	0.12559094	0.12786729	0.13020236	0.1321762	0.13423326	0.13616437	0.13768207	0.1393559	0.14139527	0.14317153	0.14479707	0.14645365	0.14832482	0.15006516	0.1519671	0.15365036	0.15567639
Bcons	1	McoraA	0.00275772	0.00596722	0.00921897	0.01250811	0.01585634	0.01936147	0.02298358	0.02644872	0.02992339	0.03308747	0.03573332	0.03770104	0.04005126	0.04223716	0.04439254	0.04662642	0.04879383	0.0511865	0.05358444	0.05548528	0.05760863	0.05967253	0.0613736	0.06291123	0.06484194	0.06697846	0.06889293	0.07032764	0.07234304	0.07403994	0.07570885	0.07744593	0.07949326	0.08093168	0.08256113	0.08426081	0.08593388	0.08753562	0.08902044	0.09077089	0.09268867	0.09431908	0.09609439	0.09793166	0.10016377	0.10196038	0.10321474
Bcons	2	McoraA	0.00404611	0.00693954	0.01023435	0.01371442	0.01734279	0.02090461	0.02454576	0.02814189	0.031748	0.03519	0.03793926	0.03994526	0.0423578	0.04458625	0.04667834	0.04859625	0.05056083	0.05246068	0.05435846	0.05601345	0.05796897	0.05973506	0.06159908	0.06339926	0.0650319	0.06665445	0.06810455	0.06968876	0.07164792	0.07332454	0.0746767	0.07603482	0.07769484	0.07910226	0.08048192	0.08172467	0.08348646	0.08475569	0.08626434	0.087629	0.08960394	0.09183698	0.09378515	0.09570336	0.09726346	0.09873654	0.10014176
Bcons	3	McoraA	0.00058592	0.00419033	0.00789937	0.01216297	0.0164722	0.0207413	0.02504621	0.02890659	0.03244339	0.03579562	0.03823128	0.03987465	0.04136822	0.0432405	0.04530225	0.04759654	0.04911274	0.05119421	0.05269731	0.05449104	0.05628052	0.05865556	0.06084084	0.0631098	0.06533589	0.06711336	0.0691288	0.07103755	0.07293838	0.07510587	0.07670487	0.07855289	0.08035193	0.08254061	0.08407733	0.08536105	0.08637577	0.08771659	0.08889234	0.09031925	0.09194102	0.09326391	0.09489034	0.09640438	0.09787134	0.09916185	0.1008811
Bimbr	1	McoraA	0.00229087	0.01121159	0.02103659	0.03119189	0.04179969	0.05250553	0.06281795	0.07238504	0.08121503	0.0885728	0.09430233	0.09826099	0.10177304	0.10556758	0.10904869	0.11244465	0.11544131	0.11831872	0.1212701	0.12407582	0.12659071	0.12921384	0.13131519	0.13320655	0.13534272	0.13723111	0.13890441	0.14067768	0.14262061	0.14434301	0.14641011	0.14880916	0.15052948	0.15240074	0.15468589	0.15617222	0.15796181	0.16006378	0.16249421	0.16438874	0.16621427	0.16806309	0.16971506	0.17156661	0.17341316	0.17514457	0.17696553
Bimbr	2	McoraA	0.00219003	0.00960828	0.01771787	0.02620256	0.03490402	0.04338207	0.05178662	0.05947939	0.06632709	0.07223523	0.07672049	0.07987062	0.0827313	0.08554307	0.08841771	0.09102563	0.09347932	0.09584216	0.09833043	0.10029584	0.10252369	0.10441739	0.10621104	0.10808274	0.10968995	0.11113945	0.11293047	0.1144196	0.11634961	0.11856439	0.12083597	0.12310493	0.12493044	0.12724536	0.1291937	0.13131643	0.13341282	0.13510889	0.13690671	0.13879773	0.14067634	0.14245603	0.14413564	0.14593944	0.147075	0.14884022	0.15068894
Bimbr	3	McoraA	0.00071604	0.00666509	0.01320873	0.02001135	0.0267138	0.03355521	0.03992829	0.04608965	0.05160161	0.05638149	0.06008557	0.06258676	0.06522472	0.06732773	0.06990223	0.07197724	0.07412489	0.07618102	0.07829602	0.08021022	0.0823188	0.08467678	0.08657512	0.08858201	0.09039733	0.09245985	0.09431486	0.09627389	0.09824168	0.10012501	0.1020442	0.10384511	0.10538145	0.10705264	0.10900685	0.10991625	0.11112545	0.11265537	0.11450313	0.11613728	0.11816023	0.12006752	0.12205856	0.12418016	0.12640367	0.12809643	0.13005313
Fish	1	McoraA	0.00119388	0.00879497	0.01754201	0.02641328	0.0361012	0.04593537	0.05555232	0.06462436	0.07320832	0.08081692	0.08712551	0.09173624	0.09557418	0.0999119	0.10361079	0.10672031	0.11007107	0.11312909	0.11601457	0.11880327	0.12167837	0.12440188	0.1271942	0.12920103	0.13183571	0.13409275	0.13665555	0.13915069	0.14182689	0.14434973	0.14650884	0.14860723	0.15038027	0.15266631	0.15512166	0.15708622	0.15916352	0.16093537	0.1629283	0.16532398	0.16766379	0.16949136	0.17182793	0.17352411	0.17583448	0.17836183	0.18084694
Fish	2	McoraA	0.00041799	0.00635846	0.01298064	0.01991975	0.02706237	0.03438699	0.04140766	0.0480744	0.05444379	0.05966296	0.06424685	0.06726731	0.0703927	0.07315826	0.0760051	0.0787491	0.08107715	0.08354192	0.08602697	0.08872011	0.0910949	0.0933679	0.09533322	0.09732994	0.09886316	0.10060365	0.10201525	0.10364409	0.10517282	0.10652677	0.10883657	0.1106328	0.11300442	0.11502884	0.11712281	0.1189563	0.12097318	0.12363228	0.12590346	0.12822277	0.13014733	0.13201942	0.13364235	0.13527053	0.1363875	0.13809347	0.13953122
Fish	3	McoraA	-0.00370119	0.00177986	0.00753824	0.01382706	0.02051575	0.02747796	0.03415934	0.04034628	0.04583173	0.05069136	0.05448531	0.05688356	0.0591635	0.06177951	0.06364722	0.0657411	0.06758567	0.06945335	0.07105864	0.07328383	0.07548425	0.07724154	0.07921378	0.08128036	0.0835396	0.08577761	0.08774968	0.08965918	0.09137045	0.09357953	0.09530917	0.09667695	0.09809337	0.09961544	0.10118557	0.10271481	0.10421574	0.1060537	0.10787124	0.11006341	0.11188118	0.11373337	0.11547977	0.11681522	0.11813451	0.11960815	0.12116203
Gecko	1	McoraA	-0.00142773	0.00277018	0.0071583	0.01164117	0.01637779	0.02127977	0.02601791	0.03038745	0.03436979	0.03805129	0.04065817	0.04267838	0.04481161	0.04706573	0.04916087	0.05131482	0.05353408	0.05569817	0.0578046	0.06016828	0.0623322	0.06459821	0.06636161	0.0682495	0.07021288	0.07273755	0.07484389	0.07682716	0.07889557	0.08090799	0.08267424	0.08494576	0.08713199	0.0890444	0.09078364	0.09272804	0.09492953	0.0968491	0.09901214	0.10122398	0.10327237	0.10513856	0.10699416	0.10920338	0.11138748	0.11367339	0.11575059
Gecko	2	McoraA	-0.00064081	0.00319543	0.00711281	0.01116964	0.0157579	0.02048128	0.02532442	0.03004777	0.03400528	0.03730743	0.03995581	0.0415516	0.04338085	0.04585389	0.0479223	0.04988506	0.05172289	0.05342548	0.05504096	0.05677043	0.0588724	0.060973	0.06254981	0.06448556	0.0665649	0.06843062	0.07050601	0.07240561	0.07380369	0.07545202	0.07710917	0.07879769	0.08059204	0.08241539	0.08374457	0.08577473	0.0878843	0.09034358	0.09240383	0.09467992	0.09666588	0.09813563	0.09973735	0.10133601	0.10282536	0.10424734	0.10588466
Gecko	3	McoraA	-0.00165088	0.00123244	0.00485705	0.00860512	0.0122359	0.01588524	0.01933688	0.02267676	0.02584358	0.02865849	0.03070475	0.03202989	0.0342153	0.03581665	0.03744065	0.03922335	0.04090145	0.04261565	0.04441467	0.04588313	0.04757876	0.04928397	0.05095582	0.05215669	0.05347112	0.05485211	0.05604465	0.05745534	0.05874133	0.06016029	0.06149556	0.06307747	0.06485686	0.06637695	0.06796344	0.06946205	0.07107121	0.07250082	0.07406252	0.07569513	0.07725268	0.07869126	0.08044239	0.08220488	0.0842706	0.08578497	0.08758781
Ggall	1	McoraA	0.0021427	0.00856799	0.01588837	0.02378793	0.03178468	0.04040966	0.04893894	0.05690928	0.06444027	0.07112128	0.07668403	0.08084368	0.08461288	0.08786962	0.09089879	0.09377043	0.09642422	0.09901352	0.10157856	0.10429232	0.10662271	0.10898007	0.11147131	0.11389241	0.1162849	0.11890609	0.12142773	0.12330901	0.12578053	0.12799629	0.13028325	0.13197847	0.13377513	0.13533224	0.1371563	0.1388934	0.14067867	0.14281826	0.14472685	0.1470199	0.14874307	0.15068919	0.15293914	0.15479031	0.15668624	0.15849878	0.16062455
Ggall	2	McoraA	0.00197445	0.00736984	0.01345475	0.02002933	0.02738898	0.03446176	0.04168752	0.04831693	0.05448611	0.05997631	0.06443864	0.06759101	0.07051004	0.07291169	0.07565238	0.07813449	0.08056463	0.08294118	0.08477572	0.08741342	0.08926298	0.09144829	0.09349959	0.0958257	0.09844385	0.10059087	0.10261134	0.10448446	0.10641468	0.10846078	0.1103224	0.11224833	0.11415657	0.11615684	0.11783489	0.11962392	0.12142065	0.12306337	0.12476032	0.12675563	0.12825262	0.12974445	0.13117173	0.13341974	0.13520828	0.13656591	0.13785469
Ggall	3	McoraA	-0.00129312	0.00389153	0.00969412	0.01572362	0.02187429	0.02804477	0.03404823	0.03987412	0.04532892	0.04956321	0.05317735	0.05540966	0.05767715	0.06011421	0.06227263	0.06446318	0.06661443	0.06888557	0.07084667	0.07249507	0.07429679	0.07595399	0.07765493	0.07902084	0.08072117	0.08248005	0.08432425	0.08620976	0.08784986	0.08956076	0.09169823	0.09320575	0.09490243	0.09653573	0.09823408	0.09996366	0.10179313	0.10334165	0.10479989	0.10639728	0.10788305	0.10931569	0.11076401	0.1119965	0.11391801	0.11539299	0.11693914
Marsu	1	McoraA	0.00241749	0.00924681	0.01696071	0.02534669	0.03373321	0.04188983	0.04988892	0.05748324	0.064407	0.07072319	0.07578888	0.07920071	0.08254409	0.08606215	0.08936809	0.09234797	0.09541162	0.09894178	0.10246723	0.10591404	0.1090658	0.11213398	0.11544088	0.11845162	0.12104902	0.12353935	0.1262172	0.12862859	0.1314657	0.1346709	0.13723014	0.14019843	0.1431888	0.14635954	0.14914911	0.15224655	0.15570904	0.15879515	0.16164077	0.16437902	0.16719163	0.16991074	0.17273158	0.17539189	0.17797936	0.1807339	0.18327695
Marsu	2	McoraA	0.00388295	0.00802785	0.01284972	0.01793233	0.02312612	0.02840848	0.03370515	0.03903141	0.04355454	0.04828279	0.05213277	0.05487637	0.05724028	0.06005368	0.06252345	0.06510554	0.06762974	0.0704769	0.07296073	0.0755497	0.07801373	0.08080798	0.08369624	0.08602946	0.08853052	0.09101054	0.09332709	0.0960922	0.09838999	0.10104416	0.10278563	0.10452346	0.1066034	0.10912985	0.11099618	0.11340152	0.11541539	0.11775898	0.12014782	0.12274121	0.12543254	0.12805125	0.130866	0.13373011	0.13623201	0.13869616	0.14108592
Marsu	3	McoraA	0.00068495	0.00455479	0.00892334	0.01335007	0.0179631	0.02278816	0.02741115	0.03167949	0.0358258	0.03901943	0.04176305	0.04360782	0.04575713	0.04790855	0.05013206	0.05248432	0.05481585	0.05683707	0.05870741	0.06070978	0.06307566	0.06520715	0.06756812	0.06946316	0.0716176	0.07386785	0.07583821	0.07799276	0.08016452	0.08174384	0.08362902	0.08574548	0.08763035	0.0893396	0.09111798	0.09298641	0.09477583	0.09652231	0.09831912	0.10044299	0.10272199	0.10495683	0.10706222	0.10907898	0.11130632	0.1137171	0.11594087
Orhom	1	McoraA	0.00468226	0.00714344	0.00985366	0.01289837	0.01611971	0.01924849	0.02257084	0.02596139	0.02903321	0.03183384	0.03430866	0.03597492	0.03779208	0.03982943	0.04184824	0.04340661	0.04531224	0.04706289	0.04843355	0.05006774	0.05127692	0.05309756	0.05497911	0.05678979	0.05870438	0.06098372	0.06313604	0.06520409	0.06694835	0.06898007	0.07107043	0.07329916	0.0753361	0.07714632	0.07901339	0.08094782	0.08271402	0.08444035	0.08592819	0.08769542	0.0893648	0.09108613	0.09284431	0.0945408	0.09629955	0.09812352	0.09944237
Orhom	2	McoraA	0.00194924	0.00468317	0.00769583	0.01094445	0.01416823	0.01731988	0.02046365	0.02353018	0.02621849	0.02874012	0.03079293	0.03218144	0.03373156	0.03581788	0.0379449	0.0396637	0.04196987	0.04379402	0.04575562	0.04765872	0.04923328	0.05127329	0.0530408	0.05441421	0.05582185	0.0573305	0.05886162	0.06037281	0.06170236	0.06326187	0.06484416	0.06640852	0.06800404	0.06983448	0.07160777	0.07363575	0.07584898	0.07726809	0.07898395	0.08080755	0.08268337	0.08454848	0.08595693	0.08758805	0.08916857	0.09065162	0.09210358
Orhom	3	McoraA	0.00195568	0.00398639	0.00607351	0.00857097	0.01088299	0.01346513	0.01616126	0.01855128	0.02114604	0.02339595	0.02552981	0.02691001	0.0283806	0.02980649	0.0315517	0.0333462	0.03504746	0.03643502	0.03810563	0.0402595	0.04222276	0.04405539	0.04569464	0.04745515	0.04925996	0.05105709	0.05275242	0.05433622	0.05593761	0.05708926	0.05853781	0.05968909	0.06127479	0.06284702	0.06418393	0.06544189	0.06673486	0.06806361	0.06958709	0.07141869	0.07271797	0.07416804	0.07588858	0.07740941	0.07922445	0.08066712	0.08237451
Pgutt	1	McoraA	0.00415225	0.00725781	0.01082895	0.01462456	0.01879945	0.02283548	0.02690231	0.03082528	0.03449708	0.03780816	0.04033984	0.04245528	0.04458621	0.04655305	0.04894762	0.05130612	0.05362619	0.05555017	0.05711232	0.05869281	0.06043116	0.06252003	0.06446756	0.06632333	0.0683418	0.06984377	0.07169024	0.07344221	0.07509967	0.07702103	0.07871192	0.08082411	0.08301835	0.08510794	0.087275	0.08917193	0.09102156	0.09264803	0.09428241	0.09655857	0.09839455	0.10061056	0.10235181	0.10435596	0.10627499	0.10778475	0.10963165
Pgutt	2	McoraA	0.00228019	0.00538218	0.0085254	0.01190146	0.01537091	0.01871496	0.02211404	0.02542671	0.02870016	0.031552	0.03365471	0.03541456	0.03734855	0.0393201	0.04126419	0.04354463	0.04580894	0.04778332	0.05001362	0.05197993	0.05383224	0.05559206	0.05737899	0.05936211	0.06097129	0.06234119	0.06429371	0.06608034	0.06805445	0.06969418	0.07124129	0.07338627	0.07530277	0.07697269	0.07889753	0.08088638	0.08304041	0.08497681	0.08688251	0.08841302	0.09030271	0.09195245	0.09406565	0.09561115	0.09700077	0.09872472	0.10093866
Pgutt	3	McoraA	0.00293845	0.00540645	0.00823979	0.01128589	0.01459761	0.01790263	0.0212559	0.02429724	0.027461	0.03013622	0.0321864	0.03398995	0.03622173	0.03771407	0.03973168	0.04129322	0.04336953	0.04501415	0.04663626	0.04812995	0.04937597	0.05063747	0.0521938	0.05388073	0.05575661	0.05731924	0.05901742	0.06060142	0.06253243	0.06399384	0.06561015	0.06771201	0.06933862	0.0707914	0.07279464	0.07482247	0.07667022	0.07832581	0.07996793	0.08142968	0.08287477	0.08410867	0.0859071	0.08767125	0.08952402	0.09112219	0.09298821
Rat	1	McoraA	0.00297012	0.00903456	0.01582637	0.0233139	0.0308344	0.03817669	0.04540959	0.05213578	0.0584676	0.06355114	0.06774667	0.07054853	0.07327326	0.07635277	0.07919429	0.08187215	0.08477485	0.0871089	0.08913714	0.09114608	0.09307102	0.09517536	0.09758298	0.09976064	0.10166811	0.10369076	0.10570341	0.10758204	0.10989294	0.111439	0.1134004	0.11540452	0.11748795	0.11985384	0.12195415	0.1240829	0.12600884	0.1281354	0.13002643	0.13196474	0.1341189	0.13595962	0.1376598	0.13947502	0.14148253	0.14344017	0.14527689
Rat	2	McoraA	0.00095252	0.00572865	0.01142026	0.01730571	0.02328531	0.02927856	0.03505217	0.04028075	0.04524062	0.04955156	0.05337037	0.05587782	0.05829633	0.06082165	0.06295763	0.06549243	0.06758414	0.06954055	0.07131469	0.0733995	0.07535971	0.07712153	0.07945169	0.08100088	0.08269058	0.08435732	0.08598527	0.08783189	0.08999644	0.09197124	0.09431914	0.09613173	0.09815028	0.10048998	0.10234424	0.104255	0.10588428	0.10758743	0.10880572	0.11054627	0.11219368	0.11370917	0.11514967	0.11653938	0.11832998	0.12000388	0.12188204
Rat	3	McoraA	0.00055661	0.00519819	0.00977379	0.01497516	0.02014401	0.02573204	0.03088816	0.03566552	0.04017837	0.04368181	0.0467781	0.04896544	0.05104256	0.05296377	0.05479268	0.05642851	0.0577149	0.05952171	0.06111769	0.06268962	0.06485729	0.06698371	0.06844379	0.07021879	0.07182204	0.07376884	0.0753302	0.07704695	0.07870862	0.0802205	0.08211599	0.083737	0.08550101	0.08682603	0.08860217	0.09029172	0.09180725	0.09330717	0.09503489	0.09634952	0.09820914	0.09903725	0.09963373	0.10080516	0.10183134	0.10317511	0.10443069
Abitu	1	McoraB	0.0029376	0.00449404	0.00592167	0.00747871	0.00924564	0.01101342	0.01246282	0.01392251	0.01531195	0.01658923	0.01719069	0.01782944	0.01887581	0.01976745	0.02054868	0.0211891	0.02187871	0.0229552	0.02357261	0.0243289	0.02506948	0.02614086	0.02675915	0.02776232	0.02850354	0.0289082	0.02922701	0.02975677	0.03047908	0.03090594	0.03115972	0.03179082	0.03236869	0.03286127	0.03290828	0.03332568	0.03362775	0.03456526	0.0350221	0.03582755	0.03674085	0.03754042	0.03830511	0.03876058	0.03897069	0.03984229	0.040434
Abitu	2	McoraB	0.00241246	0.00352268	0.00504727	0.00686719	0.00858386	0.01053147	0.01235995	0.01376853	0.01545654	0.0166902	0.01780478	0.01870553	0.01973059	0.02018928	0.02105323	0.0223389	0.02340718	0.02373986	0.0238758	0.02442116	0.02499391	0.02551168	0.02640235	0.02731381	0.02792258	0.02867289	0.02888685	0.02925403	0.0299477	0.03040642	0.03139076	0.03208379	0.03312095	0.03375973	0.03491473	0.03600148	0.03652977	0.03669653	0.03728015	0.03793269	0.0385542	0.03914079	0.03963529	0.04021428	0.04075846	0.04122105	0.04181301
Abitu	3	McoraB	0.00008509	0.00080206	0.00179239	0.00330582	0.00422897	0.00564157	0.0070243	0.00823166	0.00932846	0.01023131	0.01065159	0.0111109	0.01187844	0.01235057	0.01285776	0.01303017	0.01331975	0.01357068	0.01390419	0.01394304	0.01411504	0.01426102	0.01466808	0.01520674	0.01535727	0.01615653	0.01647919	0.01666233	0.01689406	0.01702637	0.01713406	0.01787945	0.01805633	0.01812929	0.01837515	0.01863656	0.01875033	0.01878549	0.01924568	0.01947694	0.01997653	0.02045942	0.02078688	0.02135861	0.02179298	0.02191308	0.02201883
Acaro	1	McoraB	0.0006575	0.00629905	0.01224371	0.01845151	0.02488395	0.03113896	0.03782817	0.04386009	0.04950648	0.05404434	0.05779015	0.06055664	0.06327586	0.06538947	0.06699903	0.06863533	0.06984881	0.07126918	0.07265642	0.07401602	0.07510226	0.07606674	0.07693934	0.07770917	0.0783363	0.07902672	0.07985447	0.08041138	0.08105481	0.08185548	0.08290516	0.08393155	0.08454935	0.08513614	0.08528897	0.08619202	0.08649524	0.08688145	0.08756412	0.08827459	0.0889234	0.08964324	0.09065668	0.09116347	0.09163369	0.0922468	0.09234949
Acaro	2	McoraB	-0.00065568	0.00301014	0.00698181	0.01104278	0.01496803	0.01878977	0.02243985	0.02579275	0.02871408	0.03076175	0.03238986	0.03291322	0.03405357	0.03487899	0.03547882	0.03604582	0.03663411	0.03748215	0.03825899	0.03844444	0.03931081	0.04007842	0.04081207	0.04152272	0.04193093	0.0424257	0.04296773	0.04340448	0.04377408	0.04396833	0.04420584	0.04431242	0.04528639	0.04567345	0.04618423	0.04672582	0.04715787	0.04781892	0.04819637	0.04862676	0.04929411	0.04966082	0.05031641	0.05092206	0.05107185	0.05127343	0.05161487
Acaro	3	McoraB	0.00054985	0.00347137	0.00646511	0.00923895	0.01222579	0.01543103	0.01838456	0.02113387	0.02350875	0.02536836	0.02657808	0.02738448	0.02778228	0.0283904	0.02862021	0.02851385	0.02890181	0.02885465	0.02915856	0.02999746	0.03022378	0.03072985	0.0309209	0.03114993	0.0321422	0.0327781	0.03340737	0.03400958	0.03443702	0.03497185	0.03572018	0.03666397	0.0371922	0.03797904	0.03815874	0.03814571	0.03843706	0.03899716	0.03945037	0.03990012	0.03979382	0.03989969	0.0400502	0.04049418	0.04063874	0.04090441	0.04104032
Amphi	1	McoraB	0.00069597	0.00823565	0.01650035	0.02529005	0.03456702	0.04372569	0.05299785	0.06220085	0.07045017	0.07775744	0.08372204	0.08838615	0.09278973	0.09711825	0.10120911	0.10532991	0.10912715	0.11304536	0.11645196	0.11919198	0.12229843	0.12526137	0.12772702	0.13042486	0.13264757	0.1350629	0.1372951	0.13944724	0.14090267	0.14239384	0.1436605	0.14547979	0.14677208	0.14832211	0.14977378	0.15066224	0.15205726	0.1535487	0.15435677	0.15577232	0.1575392	0.15852244	0.15949064	0.16062851	0.16154833	0.16296052	0.16382278
Amphi	2	McoraB	0.00316912	0.00976925	0.01671111	0.0240923	0.0319867	0.03971222	0.04745541	0.05482331	0.0617133	0.06784787	0.07274129	0.07627965	0.07945204	0.08271727	0.08571774	0.08845386	0.09096643	0.09380728	0.09570084	0.09775801	0.09963265	0.10143663	0.10257574	0.10435278	0.10621592	0.10730187	0.10900038	0.11054233	0.11242925	0.11454838	0.1159183	0.11750986	0.11894125	0.12031176	0.12177388	0.12280736	0.12403561	0.12471428	0.12503769	0.12513587	0.12580659	0.12615897	0.12631865	0.12733738	0.12793362	0.12821643	0.1289755
Amphi	3	McoraB	0.00123707	0.00815095	0.01575954	0.02381849	0.03263056	0.04130763	0.04953721	0.05743519	0.06482966	0.07089882	0.07584012	0.07885385	0.08214238	0.0851611	0.08839693	0.09102084	0.09281187	0.09496075	0.09726693	0.09852969	0.09983304	0.10158176	0.10327939	0.10500996	0.1072443	0.10850886	0.10973589	0.11116032	0.11218586	0.11325621	0.11417406	0.11484898	0.11605102	0.11649905	0.11705551	0.11720703	0.11733561	0.11794111	0.11793158	0.11759702	0.1181077	0.1188814	0.11973204	0.1204009	0.12137426	0.12198443	0.12288262
Bcons	1	McoraB	0.00365711	0.0056431	0.00758919	0.0094988	0.01163752	0.01358495	0.0154067	0.01702388	0.01879333	0.02003643	0.02049675	0.02082468	0.02129069	0.02185674	0.02224645	0.02247716	0.02311822	0.0235061	0.02384127	0.02436608	0.02473844	0.02526128	0.02561126	0.02607398	0.02689288	0.02714448	0.02780251	0.02873289	0.0297056	0.02995453	0.03066158	0.03173928	0.03232895	0.03308412	0.03362056	0.03401508	0.03456199	0.03496624	0.03526078	0.03599724	0.03593162	0.03598942	0.03629389	0.03661702	0.03686166	0.0371572	0.03745952
Bcons	2	McoraB	0.00033121	0.00156548	0.00304187	0.00443232	0.00586608	0.00702655	0.0085392	0.01008564	0.0113473	0.01266588	0.01369545	0.01417478	0.01429181	0.0147309	0.01489508	0.01494614	0.01572569	0.01637465	0.01701499	0.01763115	0.01798761	0.01871757	0.01894012	0.01952708	0.01992842	0.02033737	0.02131874	0.02194509	0.02245315	0.02269975	0.02270402	0.02294266	0.02311058	0.02361017	0.02372047	0.02430404	0.02461127	0.02482415	0.02529921	0.02558734	0.02567826	0.02567985	0.02604949	0.02667844	0.02669577	0.02735613	0.02774216
Bcons	3	McoraB	0.00031086	0.00119869	0.00155701	0.00242747	0.0033605	0.00437045	0.00537661	0.00669093	0.00755564	0.0085166	0.00897181	0.00937686	0.00977573	0.01019321	0.01069771	0.01118864	0.01115783	0.0112637	0.01133885	0.0119842	0.01216164	0.01192908	0.011733	0.01197544	0.01229088	0.01294157	0.01345561	0.01393514	0.01411616	0.01442231	0.0146218	0.01476744	0.01493197	0.01505984	0.01531882	0.01538881	0.01532883	0.01548018	0.01562355	0.01618622	0.0159417	0.01610299	0.01608723	0.01645359	0.01724082	0.01845988	0.01895224
Bimbr	1	McoraB	0.00145275	0.00803988	0.01560856	0.02354223	0.03169751	0.04004383	0.04795808	0.05553122	0.06221615	0.06781453	0.07224203	0.07482675	0.07749359	0.07965824	0.08157801	0.08336832	0.0853145	0.0866731	0.08790822	0.08909763	0.09020224	0.09120035	0.09243624	0.09325375	0.09397372	0.09489137	0.095453	0.09670371	0.09724013	0.09795915	0.09864267	0.09914723	0.09985492	0.10089291	0.10146397	0.10221231	0.10315312	0.10390943	0.10457527	0.10528219	0.10582412	0.10652734	0.10688554	0.10709071	0.10758763	0.10778845	0.10817823
Bimbr	2	McoraB	-0.00111047	0.00474585	0.01083274	0.01739895	0.02377145	0.0303969	0.03670882	0.04243167	0.04737866	0.05144812	0.05402276	0.05541061	0.0571945	0.05847334	0.0595968	0.06066282	0.06146405	0.0623742	0.06372414	0.06468339	0.06544129	0.06594136	0.06625147	0.06691069	0.06761577	0.06878759	0.06955088	0.07010396	0.0709106	0.0713889	0.07161464	0.07275815	0.07359741	0.07443391	0.07451656	0.07484382	0.07544271	0.07634123	0.07691559	0.07704814	0.07740985	0.0775215	0.07784225	0.07881973	0.07974668	0.08068378	0.08134418
Bimbr	3	McoraB	-0.00181937	0.00248923	0.00733062	0.01230961	0.01725922	0.02211173	0.02683176	0.03090481	0.03458053	0.03782797	0.04027385	0.0409145	0.0414473	0.04262679	0.04341294	0.04402313	0.04442554	0.04506264	0.0453911	0.04599476	0.04615289	0.04694295	0.04750227	0.04776938	0.04809722	0.04857127	0.04909739	0.04943918	0.04993733	0.05052383	0.05103662	0.05092187	0.05181549	0.05238534	0.05280942	0.05306152	0.05365431	0.05470909	0.05485975	0.054998	0.055245	0.05586149	0.05634829	0.05654736	0.05702505	0.05733499	0.05768935
Fish	1	McoraB	0.00571419	0.01450782	0.02396779	0.03410472	0.04470506	0.05603107	0.06659217	0.07655071	0.08587752	0.09449563	0.10134226	0.10670795	0.11156416	0.11632774	0.12096688	0.12555352	0.13029552	0.13425883	0.13790424	0.14097005	0.14354134	0.14570974	0.14749615	0.14905405	0.15097695	0.15278667	0.15340591	0.15457731	0.15625798	0.15790857	0.15949839	0.16110492	0.16231389	0.16380434	0.16545518	0.16697596	0.16857247	0.16930615	0.17023857	0.1709656	0.17191441	0.17249306	0.17324428	0.17384272	0.17509849	0.17578027	0.17661118
Fish	2	McoraB	0.00044056	0.00814492	0.01631569	0.02522978	0.03442479	0.04349235	0.05215491	0.06104183	0.06874651	0.07546864	0.08068765	0.08402292	0.08652385	0.08974884	0.09249237	0.0952948	0.09742961	0.09970288	0.10234098	0.10392834	0.10618828	0.10783643	0.10912381	0.11072817	0.11192222	0.1135872	0.11516122	0.11664936	0.11771882	0.11903855	0.11976025	0.12075362	0.12133069	0.12232297	0.12323733	0.12391402	0.12452775	0.12510306	0.12572635	0.12563845	0.12664942	0.12697904	0.12745433	0.12839518	0.12884055	0.13005091	0.13028618
Fish	3	McoraB	-0.00039443	0.00718037	0.01519851	0.0238749	0.03259644	0.04159174	0.04990508	0.05798828	0.06519685	0.07092781	0.07551662	0.07803387	0.08087799	0.08310741	0.0849742	0.08640639	0.08773277	0.08897411	0.09020514	0.09176291	0.09309414	0.09393825	0.09443638	0.09548508	0.09631266	0.09710991	0.09852939	0.09957096	0.10071366	0.10142434	0.10225769	0.1028445	0.10349362	0.10426641	0.10478319	0.1058169	0.10621185	0.10691786	0.10815328	0.10886459	0.10955369	0.11010928	0.11047952	0.11141561	0.11211689	0.1124466	0.11359682
Gecko	1	McoraB	0.00304977	0.00575108	0.00863332	0.01163386	0.01481478	0.01782485	0.02082735	0.02350313	0.02566016	0.02748278	0.02869469	0.02923925	0.02953819	0.02990706	0.03021724	0.03058414	0.03070645	0.03137028	0.03175817	0.03252786	0.03330786	0.03407153	0.03463348	0.03573257	0.0364277	0.03688032	0.03729716	0.03774972	0.03827269	0.03856424	0.03897055	0.03946116	0.03997628	0.04068524	0.04087437	0.04113046	0.04134483	0.04183056	0.04291348	0.04366566	0.04441769	0.04489348	0.04545461	0.04597684	0.04606709	0.0460104	0.04628398
Gecko	2	McoraB	0.0006482	0.00304735	0.0057449	0.00841115	0.01127509	0.01396521	0.01651029	0.01901189	0.0209418	0.02275391	0.02384558	0.02425998	0.02474659	0.02532683	0.02610293	0.0267611	0.0274491	0.02813726	0.02857797	0.0291181	0.02951291	0.03003314	0.03066725	0.03097457	0.03164383	0.03245227	0.03312129	0.03386213	0.03440844	0.03504381	0.03554931	0.03611201	0.03670239	0.03736914	0.03786639	0.03858568	0.03891522	0.03948092	0.03978441	0.04040113	0.04079903	0.04104086	0.04151688	0.04200356	0.04249384	0.04321774	0.04372884
Gecko	3	McoraB	-0.00193254	0.00145023	0.00480065	0.00836119	0.01188194	0.01522075	0.01850121	0.02140942	0.02369083	0.02579292	0.02666955	0.02714998	0.02739506	0.02805097	0.02878424	0.02953126	0.03025643	0.03093182	0.0314128	0.03173748	0.03218403	0.03226709	0.03265472	0.0334161	0.03425609	0.03517924	0.03634331	0.03726197	0.03810561	0.03890904	0.03911017	0.04015273	0.04060718	0.04155393	0.04230669	0.04285244	0.04329106	0.04383957	0.04407884	0.04448544	0.04511012	0.0456536	0.04676115	0.04766836	0.04866906	0.04943338	0.05035444
Ggall	1	McoraB	-0.00309326	0.00336351	0.01061402	0.01804897	0.02597108	0.03391535	0.04148688	0.04866198	0.05525636	0.06094143	0.06577068	0.06899458	0.07221026	0.07486981	0.07757003	0.07995585	0.08206462	0.08378683	0.08543717	0.08700925	0.08803621	0.08959213	0.09071521	0.09137646	0.09239376	0.09290837	0.09350728	0.09463627	0.0954726	0.09627918	0.09702784	0.09793458	0.09888665	0.09942974	0.10043908	0.10128676	0.10172668	0.10235736	0.10321753	0.10359365	0.10431223	0.10481578	0.10495238	0.10518602	0.10591971	0.1063365	0.10688751
Ggall	2	McoraB	-0.00000391	0.00576066	0.01197919	0.01870419	0.02547617	0.03218003	0.03846566	0.04420118	0.04930223	0.05360241	0.05647983	0.05827215	0.06002172	0.06168892	0.0629795	0.06424092	0.06569416	0.06639143	0.06768137	0.06911267	0.07037992	0.07142259	0.07264174	0.07385389	0.07480239	0.07530954	0.07578477	0.07659807	0.07714922	0.07777972	0.07809448	0.07853395	0.07884956	0.07937938	0.08000828	0.08085662	0.08131196	0.08150613	0.08215915	0.08262778	0.08374473	0.08430232	0.08497131	0.08538999	0.08574034	0.08594595	0.08657972
Ggall	3	McoraB	0.00012044	0.00515806	0.01090156	0.01683208	0.02277202	0.02842685	0.03401965	0.03855431	0.04289067	0.04641139	0.04877982	0.04996935	0.05118831	0.05244827	0.05357988	0.05458461	0.0555736	0.05646033	0.05699409	0.05795411	0.05890081	0.05953375	0.06037824	0.06089676	0.06131836	0.06135858	0.06169174	0.06210889	0.06300352	0.06333085	0.0638185	0.06442648	0.065223	0.06565538	0.06621885	0.06665011	0.0667982	0.06727526	0.06759209	0.06782836	0.0680536	0.06844136	0.06910797	0.06962926	0.06990129	0.07038987	0.07157579
Marsu	1	McoraB	-0.00211833	0.00469501	0.01188663	0.01934619	0.02673254	0.03452727	0.04162657	0.04845666	0.05469369	0.06006851	0.06407493	0.06647903	0.06861207	0.0705704	0.07232849	0.0742614	0.0755625	0.07727607	0.07834378	0.07971713	0.08107066	0.08245356	0.08316441	0.08397457	0.08469097	0.08577625	0.08602682	0.08685712	0.08762589	0.08828814	0.08857907	0.08913877	0.08933701	0.08991765	0.09060884	0.09126265	0.09181057	0.09269553	0.09304591	0.09373326	0.09447984	0.09525966	0.09560718	0.09624188	0.0966554	0.09705631	0.09713093
Marsu	2	McoraB	0.00206284	0.00602948	0.01031288	0.01484105	0.01953443	0.02411625	0.02844827	0.03210198	0.0352894	0.03777604	0.03987601	0.04062137	0.04148501	0.04248403	0.0435109	0.04403394	0.0445487	0.0451884	0.04576624	0.04629857	0.04620132	0.04699985	0.04763525	0.0479749	0.04844984	0.04889029	0.04919045	0.04960648	0.04994771	0.05036723	0.05101709	0.05111096	0.05203527	0.05301216	0.05427833	0.05456666	0.0550028	0.05495898	0.05543997	0.05576675	0.05607607	0.05615384	0.05674083	0.05658927	0.05720009	0.05763135	0.05791909
Marsu	3	McoraB	-0.0008094	0.00420497	0.00914083	0.01444656	0.0193332	0.02429292	0.02893962	0.03323047	0.03671401	0.03935756	0.04070465	0.04112526	0.04187957	0.04257263	0.04308489	0.04377403	0.04494283	0.0452491	0.04605228	0.04682882	0.04772593	0.0485805	0.04899114	0.04931799	0.04970162	0.05050095	0.05090584	0.05104637	0.05111153	0.05105336	0.05050019	0.05107219	0.05101961	0.05121939	0.05156363	0.05183579	0.05264616	0.05264154	0.05322658	0.05359184	0.05417644	0.05465422	0.05512749	0.05557035	0.05640671	0.05690883	0.05700169
Orhom	1	McoraB	-0.00091211	0.00094702	0.00309939	0.00545932	0.0075891	0.00958518	0.01166975	0.01322355	0.01483418	0.01577373	0.01650401	0.01658409	0.01707661	0.01764359	0.01870867	0.01891495	0.01953727	0.01996924	0.02048953	0.02071767	0.02100036	0.02149536	0.02219635	0.02247498	0.02280974	0.02324684	0.02386267	0.02408687	0.02471658	0.02488855	0.02570513	0.026286	0.02672433	0.02726104	0.02764886	0.02805383	0.02838207	0.02900272	0.02956971	0.03010904	0.03100438	0.03186361	0.03223138	0.0325582	0.03309474	0.03331878	0.03376076
Orhom	2	McoraB	-0.00001653	0.00127386	0.00258428	0.00407263	0.00573633	0.00733646	0.00904254	0.01054897	0.01140229	0.01228184	0.01276018	0.01324796	0.01354872	0.01363473	0.01407633	0.01392352	0.01450823	0.0150068	0.01565315	0.01610645	0.0163752	0.01712454	0.01803389	0.01892871	0.01976731	0.02055447	0.02128158	0.02175572	0.02206138	0.0226804	0.02302122	0.02353985	0.023443	0.02370091	0.02369017	0.02360445	0.02388863	0.02415903	0.02421008	0.0246347	0.0251218	0.02545216	0.025871	0.02618694	0.02690648	0.02732006	0.02788705
Orhom	3	McoraB	-0.00147667	0.00098235	0.00352063	0.0059756	0.00855398	0.01040617	0.0123003	0.01385489	0.01512547	0.01581741	0.01608007	0.01593608	0.01630387	0.01688866	0.01723744	0.01769716	0.01747885	0.01793501	0.01805196	0.01831502	0.01812852	0.01875016	0.01879546	0.01868792	0.01896293	0.01827302	0.01849195	0.01851502	0.01845305	0.01889788	0.01962927	0.02029544	0.02043133	0.02077164	0.02105472	0.02117093	0.02136813	0.02175816	0.02209432	0.02245506	0.02281577	0.02287673	0.02274946	0.02280005	0.0229177	0.02272302	0.02302049
Pgutt	1	McoraB	0.00421682	0.00617606	0.00863757	0.01095414	0.01344014	0.0159507	0.01795403	0.02021301	0.02229748	0.02416594	0.02550235	0.02621218	0.02709044	0.02805161	0.0284979	0.02893617	0.02918138	0.02971499	0.03028725	0.03098456	0.03147386	0.0320535	0.03290794	0.03333379	0.03371664	0.03411959	0.03469844	0.03551981	0.03617003	0.03680794	0.03719718	0.03749096	0.03789227	0.03811762	0.03831792	0.03864141	0.03903492	0.0395313	0.04022085	0.04096887	0.04134414	0.04210236	0.04285147	0.04315437	0.04313834	0.04364779	0.04420647
Pgutt	2	McoraB	0.00178044	0.00421396	0.00650571	0.00904301	0.01125808	0.01369591	0.01616434	0.0186085	0.02047814	0.02221221	0.02347596	0.02393997	0.02401774	0.02450497	0.02498847	0.02534447	0.02609281	0.02681463	0.02727464	0.027393	0.02805175	0.02870231	0.02863344	0.02901647	0.02918161	0.03007766	0.03084517	0.0314412	0.0318817	0.032575	0.03298814	0.03337497	0.03384483	0.03456492	0.03531652	0.03599865	0.03658296	0.03676105	0.03716459	0.03732535	0.03784734	0.03798701	0.03849749	0.03881306	0.03907626	0.03948896	0.03996793
Pgutt	3	McoraB	0.00233311	0.00441788	0.00680903	0.0089428	0.01107468	0.01350326	0.01566083	0.01786223	0.01985212	0.02177965	0.02257741	0.02311307	0.023717	0.02401729	0.02427974	0.02469837	0.02507999	0.02531269	0.02566847	0.02622094	0.02642306	0.02676852	0.02680617	0.02696006	0.02735743	0.02783483	0.02813587	0.02902332	0.02989911	0.03020448	0.02988159	0.03036698	0.03077729	0.03080036	0.03116972	0.03133017	0.03153975	0.03180675	0.03205711	0.03230894	0.03239059	0.03228071	0.03239297	0.03284121	0.0330814	0.03348376	0.03365975
Rat	1	McoraB	0.00131934	0.00612553	0.01118696	0.01662875	0.0218628	0.02738417	0.03231217	0.03681771	0.04060248	0.04326328	0.04543672	0.04649697	0.04773353	0.04892113	0.0500435	0.05097778	0.05190611	0.05273214	0.05322366	0.05398818	0.05463509	0.05507599	0.05559503	0.05620884	0.05668744	0.05775262	0.05804918	0.05844346	0.05915597	0.05956963	0.06032824	0.06149578	0.06205173	0.06249276	0.06322646	0.06401932	0.06523969	0.06576605	0.06609533	0.06635035	0.06649768	0.06685885	0.0668838	0.0673753	0.06809155	0.0687618	0.06873311
Rat	2	McoraB	0.00001571	0.00363458	0.00774459	0.01199217	0.01631406	0.02082885	0.02500172	0.0287941	0.03245674	0.03534434	0.03726325	0.03825263	0.03944897	0.04022494	0.04130744	0.04230482	0.0430804	0.04373123	0.04387624	0.04439768	0.04456829	0.0446182	0.04503901	0.04540453	0.04595082	0.04640434	0.04659139	0.04706567	0.04764707	0.04801851	0.04826111	0.04865638	0.04941015	0.04971252	0.05007267	0.05052418	0.05109638	0.05147905	0.05186814	0.05248708	0.05276702	0.05353739	0.05424966	0.05510133	0.0559942	0.05618135	0.0565316
Rat	3	McoraB	0.00061064	0.00462638	0.00885808	0.01363717	0.0179533	0.02217234	0.02638251	0.03032546	0.03342469	0.03585498	0.03751722	0.0386807	0.03958106	0.04032164	0.04111294	0.04209486	0.04253217	0.04297074	0.04353989	0.04423359	0.04496361	0.04550653	0.04583649	0.04644701	0.04667226	0.04691195	0.04714462	0.04733404	0.04723128	0.04756918	0.04816219	0.04865134	0.04857483	0.04893852	0.04945342	0.04988737	0.04986369	0.05039907	0.05114573	0.05157542	0.05248645	0.05324918	0.05326508	0.05401155	0.0546142	0.05503369	0.05559089
Abitu	1	Mdias	0.00474091	0.00670755	0.00864665	0.01101497	0.01327125	0.01545603	0.01764343	0.01984425	0.02199913	0.02377677	0.02544724	0.02650275	0.02762368	0.02835975	0.02937009	0.03003328	0.03076821	0.0316077	0.032354	0.03295453	0.03342437	0.03415534	0.0345467	0.03503375	0.03546052	0.0360033	0.03679373	0.0376719	0.03836859	0.03913008	0.0398708	0.04049762	0.04105146	0.04155992	0.04217319	0.04257162	0.04371413	0.04444206	0.0451568	0.04531259	0.04523251	0.04605852	0.04653925	0.04675056	0.04739092	0.04805771	0.04887113
Abitu	2	Mdias	0.0059768	0.00809725	0.0102407	0.01242406	0.01486793	0.01754604	0.01976709	0.02183017	0.02368423	0.02535692	0.02667226	0.02779779	0.02898359	0.03012156	0.03119886	0.03198343	0.03267532	0.03353492	0.03417774	0.03479177	0.03555238	0.03616821	0.03687567	0.03765946	0.03847209	0.03903541	0.03921124	0.03982479	0.04019923	0.04094274	0.0415837	0.04228751	0.04246131	0.04305207	0.043759	0.04431286	0.04473946	0.04540609	0.04576731	0.04627659	0.04702777	0.04758079	0.04810794	0.04883687	0.04917508	0.04986524	0.05017584
Abitu	3	Mdias	0.00363799	0.00545724	0.00781387	0.01012742	0.01233076	0.01471157	0.01680513	0.01904999	0.02106134	0.02256558	0.0235768	0.02405836	0.02485115	0.02560966	0.02613806	0.0265351	0.02721444	0.02778919	0.02862491	0.0296326	0.02973629	0.02997551	0.03043347	0.03038012	0.03059149	0.0309786	0.03131029	0.03200658	0.03266277	0.03317802	0.033592	0.03415137	0.03500997	0.03552891	0.03603778	0.03703072	0.03775255	0.0381892	0.03897778	0.03966402	0.04037808	0.04080153	0.04184593	0.0429781	0.04390568	0.04448015	0.04528515
Acaro	1	Mdias	0.00517362	0.00947963	0.01386847	0.01853148	0.02338799	0.02867648	0.03375339	0.03860661	0.04308211	0.04726627	0.05065307	0.0535254	0.05587897	0.05816133	0.06053744	0.06256334	0.06532855	0.06768057	0.07011333	0.07216773	0.07367052	0.07566672	0.07733993	0.07901595	0.08060658	0.08219498	0.0830333	0.08398533	0.08507935	0.08611033	0.08729325	0.08845793	0.08920693	0.09011945	0.09126258	0.09273773	0.09394797	0.09440442	0.09505084	0.09585852	0.09675097	0.09834345	0.09937284	0.1001813	0.10074823	0.10110425	0.10142069
Acaro	2	Mdias	0.00279868	0.00613903	0.00966991	0.01372296	0.01795592	0.02228643	0.02658086	0.03061876	0.03437844	0.0378421	0.0407497	0.04240186	0.04433354	0.0462112	0.04806172	0.05005854	0.05125632	0.05236405	0.05367615	0.0549649	0.0561329	0.05698009	0.05774516	0.05878253	0.05972809	0.06050251	0.0612436	0.0621214	0.06280703	0.06348525	0.06415101	0.06445426	0.06547457	0.06646404	0.06705586	0.06777805	0.06853782	0.06919626	0.0701997	0.07088665	0.07163168	0.07202068	0.07251067	0.07325018	0.0738068	0.07448021	0.0752101
Acaro	3	Mdias	-0.00028964	0.00224863	0.0051356	0.00822067	0.01156381	0.01471068	0.01782521	0.02098741	0.02419648	0.02659068	0.02844835	0.02989779	0.03133872	0.03268083	0.03393341	0.03538693	0.03640963	0.03726159	0.03856686	0.03981787	0.0407178	0.04146529	0.04203779	0.0429283	0.04322648	0.04390839	0.04441308	0.04512915	0.04567286	0.04597224	0.04663043	0.04719863	0.04754899	0.04828448	0.04900505	0.05025434	0.0506122	0.05105169	0.05189606	0.05232485	0.05279533	0.0527975	0.05320622	0.05373277	0.05394472	0.05506336	0.05535931
Amphi	1	Mdias	-0.00034005	0.00538083	0.0119263	0.01876208	0.02635948	0.0340488	0.04208526	0.0499842	0.05753301	0.06429615	0.0702922	0.07526596	0.07976443	0.08439671	0.08855298	0.09251278	0.09644043	0.10019765	0.10384309	0.10701911	0.11034012	0.11354813	0.11660609	0.11962677	0.12266265	0.12541304	0.12813104	0.13076402	0.13347551	0.13588349	0.13848472	0.14108547	0.14369287	0.14656222	0.14865933	0.15134836	0.15340395	0.15576208	0.1577455	0.15946873	0.1614587	0.16345453	0.16546135	0.16729149	0.16882126	0.1706867	0.17219903
Amphi	2	Mdias	-0.00084483	0.00434328	0.01017543	0.01690853	0.02384348	0.03098292	0.03811277	0.04491415	0.05169306	0.05767788	0.0625338	0.06609352	0.07026058	0.07423471	0.07785953	0.08163039	0.08450946	0.08745905	0.09033735	0.09292416	0.09586219	0.09840867	0.10114922	0.10377969	0.10615119	0.10860429	0.11079034	0.11306735	0.11571564	0.11769896	0.11934036	0.12105507	0.12333319	0.12510277	0.12713656	0.12875479	0.1301295	0.13161359	0.13305612	0.13479696	0.13668809	0.13813927	0.13978057	0.14116032	0.14279894	0.14411956	0.14540335
Amphi	3	Mdias	0.00057498	0.00472369	0.00962984	0.01513284	0.02082968	0.026894	0.03315315	0.03908449	0.04478951	0.05033259	0.05489359	0.05868909	0.06184638	0.06554817	0.0686905	0.07204852	0.07498973	0.07802247	0.08092453	0.08351544	0.08605987	0.08805452	0.09061108	0.09295234	0.09479701	0.09704139	0.09864266	0.10031589	0.10209068	0.10348479	0.10474378	0.10621624	0.10796426	0.10988749	0.111321	0.11259429	0.11405376	0.11546194	0.11698685	0.11810351	0.11936665	0.1204476	0.12194045	0.12289771	0.12393866	0.12499109	0.12574808
Bcons	1	Mdias	0.00319222	0.00470667	0.00656477	0.00843484	0.01021512	0.01208996	0.01394958	0.01575583	0.0173677	0.01887009	0.02000303	0.02089603	0.02158135	0.022405	0.02314476	0.02399924	0.02488825	0.02538675	0.02576775	0.02665409	0.02729524	0.02806582	0.0288741	0.02943408	0.03012579	0.03100468	0.03177148	0.03256329	0.03338937	0.03419149	0.03474106	0.03534385	0.03569881	0.03640164	0.03671111	0.03710704	0.03725993	0.03765323	0.03767429	0.03843146	0.03882436	0.03885406	0.0393264	0.0397815	0.04051939	0.04083932	0.04107033
Bcons	2	Mdias	0.00158625	0.00353494	0.00580664	0.00797874	0.00992759	0.0122523	0.01437386	0.01619171	0.01802946	0.01952191	0.02073792	0.02160058	0.02221294	0.02265639	0.0232056	0.02366565	0.0242544	0.02461652	0.02536344	0.02595161	0.02624505	0.02686885	0.02765397	0.02849872	0.02898252	0.02953245	0.03003534	0.03033043	0.03099416	0.03133011	0.03180575	0.03249225	0.0322904	0.03268501	0.03322233	0.0334555	0.03387716	0.03418349	0.03471141	0.03503526	0.03536028	0.03600875	0.03714355	0.03810575	0.03859338	0.03892685	0.03954603
Bcons	3	Mdias	0.00315849	0.00449536	0.00568414	0.00706709	0.00852008	0.0098362	0.01118825	0.01235607	0.01353234	0.01464009	0.01562178	0.01671979	0.01719796	0.01805025	0.01861262	0.01924334	0.01973119	0.02025929	0.02092522	0.021762	0.02281309	0.02363786	0.02431881	0.02481586	0.02519889	0.02559325	0.02596095	0.02641892	0.0271594	0.02782604	0.02849518	0.02902497	0.02934859	0.03020694	0.03052829	0.03072126	0.03132756	0.03178628	0.03250756	0.03312527	0.03369051	0.03440994	0.03457113	0.03488225	0.03550532	0.03604923	0.03659919
Bimbr	1	Mdias	0.00443339	0.00941324	0.01478663	0.02049469	0.02694834	0.03329952	0.03948634	0.04557073	0.05142503	0.05660816	0.06109275	0.06459735	0.06818396	0.07164917	0.07507336	0.07796477	0.08090428	0.08391716	0.0864991	0.08883065	0.09093163	0.09309976	0.09503276	0.09686617	0.09872463	0.10038826	0.10204618	0.103588	0.10521857	0.1067307	0.10818246	0.10979071	0.11147872	0.11272399	0.11421265	0.11558402	0.11663305	0.11810011	0.11918457	0.12040705	0.12183525	0.12261758	0.12358247	0.12424736	0.12515388	0.12637064	0.12719994
Bimbr	2	Mdias	0.00321223	0.00753481	0.01259398	0.0181562	0.02380805	0.02973426	0.03559516	0.04093398	0.04603937	0.05045989	0.05451323	0.05723246	0.05975595	0.06232228	0.06480791	0.06687234	0.06870503	0.0707214	0.07256314	0.07422067	0.07610622	0.07800016	0.08007437	0.08200165	0.08371496	0.08545433	0.08685363	0.08820069	0.08987336	0.09137502	0.09288104	0.0938043	0.09519174	0.09642608	0.09721542	0.09812641	0.09882854	0.0996238	0.10029429	0.10124997	0.10243685	0.10359635	0.1046326	0.10565265	0.10643057	0.10718496	0.10811292
Bimbr	3	Mdias	-0.00016435	0.0032461	0.00712699	0.01142992	0.01616908	0.02075724	0.02557802	0.03003988	0.03435794	0.03806688	0.04143349	0.04401711	0.04640979	0.04844989	0.05052217	0.05235165	0.05397643	0.05567514	0.05722782	0.05895773	0.06062639	0.06194052	0.06358021	0.06519985	0.06667024	0.0679218	0.06924085	0.07031875	0.0716321	0.07258674	0.07403335	0.07510763	0.07613599	0.07734154	0.07818959	0.07882705	0.07935715	0.08027401	0.08139518	0.08246314	0.0836491	0.08433144	0.08530088	0.08596496	0.08640575	0.0869702	0.08750948
Fish	1	Mdias	0.0022582	0.00625667	0.01103277	0.01634096	0.02202927	0.02776569	0.03365927	0.03923121	0.04458521	0.04986619	0.0538875	0.05713906	0.06047695	0.06342864	0.06603451	0.06864582	0.07076578	0.07286821	0.0750242	0.07737445	0.07990369	0.08171422	0.08400536	0.08608949	0.0881789	0.08995682	0.09205813	0.09361426	0.09558504	0.09750649	0.09869433	0.10036537	0.10205685	0.10340634	0.10442765	0.10585325	0.10711623	0.1085529	0.11002201	0.1114923	0.11254472	0.113408	0.11454842	0.11556092	0.11666725	0.11755664	0.11857825
Fish	2	Mdias	0.0012807	0.00519901	0.00925085	0.0136619	0.01870245	0.02364837	0.0286236	0.03356513	0.03812985	0.04221863	0.04603122	0.04897167	0.0518736	0.05454093	0.05708168	0.05971634	0.06255009	0.0649778	0.06711746	0.06947322	0.07136192	0.07349093	0.07517026	0.07687891	0.07828072	0.07968182	0.08059687	0.08173045	0.08271351	0.08389812	0.08508516	0.08602936	0.08710811	0.08808711	0.08872781	0.08992676	0.09097136	0.09168486	0.09268522	0.09354456	0.09441723	0.09515399	0.09591508	0.09665976	0.09742112	0.09847971	0.09921634
Fish	3	Mdias	0.00160269	0.00544653	0.0098188	0.01472236	0.01975721	0.02436352	0.02902003	0.03359668	0.03794856	0.0415043	0.04447402	0.04668872	0.04905817	0.05126765	0.05353897	0.05564477	0.05755205	0.0596824	0.06166395	0.0633069	0.06495973	0.06627569	0.06810224	0.06946931	0.07050252	0.07116486	0.07213744	0.07312934	0.07407347	0.07492942	0.07621215	0.07710577	0.07795295	0.07859657	0.0792168	0.08025911	0.08116788	0.08216845	0.08292554	0.08347039	0.08464357	0.08580321	0.08690462	0.08792751	0.08868872	0.08929488	0.09011967
Gecko	1	Mdias	0.00531859	0.0083571	0.01174661	0.01518141	0.01869398	0.02202534	0.02545092	0.02875398	0.03177809	0.03469998	0.03663688	0.03804999	0.03925906	0.0405566	0.04145766	0.04281905	0.04383715	0.04502191	0.04593372	0.04704641	0.04833084	0.04918826	0.05047869	0.05116372	0.05183618	0.05250094	0.05365897	0.05466373	0.0557745	0.05702678	0.05756405	0.05842915	0.0594187	0.06002961	0.06063841	0.0613358	0.0621806	0.06298973	0.0636368	0.06390152	0.06414411	0.0641529	0.06480572	0.06477761	0.06506941	0.06551877	0.06607473
Gecko	2	Mdias	0.00021223	0.00289	0.00577827	0.00926234	0.01245234	0.01582724	0.01913442	0.02233979	0.0247825	0.02709665	0.02895965	0.02987337	0.03100651	0.03196656	0.03278933	0.03395559	0.03468268	0.03606737	0.03674944	0.03725202	0.03797116	0.03840661	0.03906535	0.03975135	0.04029645	0.04104908	0.04167166	0.0422486	0.04250573	0.0432367	0.04354032	0.04376646	0.04454224	0.04481914	0.04533406	0.04593581	0.04649425	0.04729772	0.04734813	0.048001	0.04851765	0.04906615	0.04967192	0.05011529	0.05098189	0.05125745	0.05171424
Gecko	3	Mdias	0.00065369	0.0035009	0.00642245	0.0095053	0.01271712	0.01585389	0.01868656	0.02135545	0.02367698	0.02547098	0.02711865	0.02819565	0.02947878	0.03021841	0.03103621	0.03165279	0.03226917	0.03306385	0.03375168	0.0347356	0.03564837	0.03669097	0.0372983	0.03802597	0.03842186	0.03891997	0.03888498	0.03915117	0.03929632	0.03964369	0.04059348	0.04121887	0.04158229	0.04192991	0.04233306	0.04289176	0.04326352	0.04396121	0.04448962	0.04505287	0.04537053	0.04569144	0.04604984	0.04632525	0.04636716	0.04678939	0.04669721
Ggall	1	Mdias	0.00295395	0.00766811	0.01292343	0.01848133	0.02442866	0.0302768	0.03603734	0.04178969	0.04729752	0.05233016	0.05669246	0.06004512	0.06325645	0.06633213	0.06894977	0.07151588	0.07400555	0.07610169	0.0786434	0.08081218	0.08328541	0.08544704	0.08762496	0.0890829	0.09056814	0.09211242	0.09374021	0.09566361	0.09724284	0.09871626	0.10027647	0.10142651	0.1023446	0.10316073	0.10427891	0.10549974	0.10657053	0.10767928	0.10900484	0.11005482	0.11113104	0.11216658	0.11331112	0.11430382	0.11563424	0.11706624	0.11799458
Ggall	2	Mdias	0.00148359	0.00602677	0.01116167	0.01644297	0.02210325	0.02763029	0.0330428	0.03852537	0.04339162	0.04783734	0.05135789	0.05398037	0.05674377	0.05910087	0.06162301	0.06419801	0.06645469	0.06857242	0.07044798	0.07226235	0.07405591	0.07566914	0.07702087	0.0783736	0.07963829	0.08053447	0.08154878	0.0829348	0.08410872	0.08539775	0.08653561	0.08772913	0.08862412	0.08977158	0.09068257	0.09189133	0.09272086	0.09359652	0.09454806	0.09542763	0.09629251	0.09712998	0.09781652	0.09872648	0.09917985	0.09960879	0.10057878
Ggall	3	Mdias	0.00055435	0.00422078	0.00861115	0.01290443	0.01769545	0.02245861	0.02712007	0.0317808	0.03606081	0.0400586	0.04332816	0.04582116	0.04822333	0.05012403	0.05204061	0.05380301	0.05571708	0.05717994	0.05879568	0.06033825	0.06166942	0.06312688	0.0642702	0.06537	0.0665774	0.06742106	0.06858783	0.06986227	0.07056336	0.07147708	0.07217323	0.07292146	0.07347	0.07368324	0.07437276	0.0754055	0.0761199	0.07678249	0.07763933	0.07863946	0.07912999	0.08018432	0.08075537	0.08186124	0.08251602	0.08342079	0.08448249
Marsu	1	Mdias	0.00160235	0.00578211	0.01058235	0.01574091	0.02113357	0.02669132	0.03250915	0.03793941	0.04319892	0.04781618	0.0514483	0.0542939	0.05689797	0.05949885	0.06227745	0.06456569	0.06725365	0.0695055	0.07193972	0.07449884	0.0761728	0.07809462	0.07978445	0.08139308	0.08319764	0.08494534	0.08674683	0.08795795	0.08919034	0.09026452	0.09126252	0.09244812	0.09353256	0.09473609	0.09589333	0.0967467	0.09797724	0.09918753	0.10006338	0.10084826	0.10142968	0.10250617	0.10360434	0.10477016	0.10564999	0.1063375	0.10701306
Marsu	2	Mdias	0.00274327	0.00590559	0.00955566	0.01341166	0.017345	0.02155809	0.02562935	0.02937363	0.03255241	0.03532338	0.03762575	0.03909994	0.04061196	0.04206546	0.04340892	0.04421596	0.0456275	0.04706035	0.04827801	0.04900779	0.0501981	0.05146979	0.05282914	0.053663	0.05448851	0.05552837	0.0562732	0.05720196	0.05791352	0.05879145	0.05973247	0.06029643	0.06087185	0.06155958	0.06219603	0.06319672	0.06442763	0.06535597	0.06597331	0.0665979	0.06760653	0.06842546	0.06878031	0.06888845	0.06931813	0.06982515	0.07085912
Marsu	3	Mdias	0.00057582	0.00332509	0.00573799	0.0079958	0.01088931	0.01382515	0.01657078	0.01909204	0.02146739	0.02337374	0.02494569	0.02636564	0.02729696	0.02802034	0.02902766	0.02967182	0.0309274	0.03182283	0.0325439	0.03348598	0.03381433	0.03453223	0.03434916	0.03463341	0.03548321	0.0360081	0.03659547	0.03709546	0.03794722	0.03889674	0.04013963	0.04117416	0.0415199	0.04267894	0.04358151	0.04409319	0.04500191	0.04559909	0.04583758	0.04599721	0.04640582	0.04699981	0.0472707	0.04783265	0.04836041	0.04876867	0.04923035
Orhom	1	Mdias	0.00188556	0.00406529	0.00654771	0.00947034	0.01246194	0.01535894	0.01804677	0.02067934	0.02323785	0.02525937	0.02705822	0.02805369	0.02885667	0.02973398	0.03065256	0.0318863	0.03312381	0.03399823	0.03491607	0.03579345	0.03666504	0.03749161	0.03856749	0.03954087	0.04010617	0.04054933	0.04089608	0.04161732	0.04222793	0.04257623	0.04280903	0.0432496	0.04409903	0.04480842	0.04588289	0.04680999	0.04740837	0.04792351	0.04882683	0.04936238	0.05016101	0.05094556	0.05162745	0.05206021	0.05234051	0.05288132	0.05338737
Orhom	2	Mdias	0.00344907	0.00567985	0.00809881	0.01078909	0.01390404	0.01666696	0.01957939	0.02182274	0.02383187	0.02543937	0.02674665	0.02755141	0.02826437	0.02891278	0.02978566	0.03026792	0.03114955	0.03183548	0.03275272	0.03365924	0.0343029	0.03510264	0.03564151	0.03657869	0.03749494	0.03791978	0.03872706	0.03907448	0.03990731	0.04067881	0.04159862	0.04249108	0.04331291	0.04399371	0.04493673	0.04554296	0.04661974	0.04736109	0.04845957	0.04909303	0.04955948	0.0501735	0.05043189	0.05098943	0.0514445	0.05199625	0.05290374
Orhom	3	Mdias	0.00077357	0.00267183	0.0045368	0.00692253	0.00927429	0.01152669	0.01400961	0.0158924	0.01808499	0.01968088	0.02098579	0.02156385	0.02280672	0.02407147	0.02520156	0.02566131	0.02618124	0.02629764	0.02687407	0.02754619	0.02757006	0.02814316	0.02866389	0.02919439	0.0296103	0.03012281	0.03110537	0.03156772	0.03281578	0.0335562	0.0347027	0.03565279	0.03663058	0.03732541	0.0378158	0.03822409	0.0389817	0.03962208	0.04047571	0.04100546	0.04087776	0.04154285	0.04186992	0.04202795	0.04241304	0.04289096	0.04381172
Pgutt	1	Mdias	0.00324998	0.00572495	0.00889396	0.01209501	0.01541123	0.0186642	0.02182447	0.02488952	0.02746277	0.02966302	0.03124207	0.03232856	0.03328777	0.03406324	0.03529163	0.03614474	0.03732721	0.03805778	0.03874495	0.03926589	0.04011153	0.04070306	0.0418326	0.04267278	0.04304965	0.04375493	0.04418114	0.04482209	0.04535982	0.04584372	0.04633571	0.04681657	0.04732913	0.04785231	0.04897335	0.04938624	0.05024825	0.05094229	0.051663	0.05249545	0.05285804	0.05330507	0.05392548	0.0543207	0.05435908	0.05503884	0.05533404
Pgutt	2	Mdias	-0.00010049	0.0018421	0.00394136	0.00601268	0.00829213	0.01066243	0.01341472	0.01591067	0.01811372	0.02004249	0.02153595	0.02252136	0.023787	0.02446116	0.02493886	0.02602477	0.02677257	0.02727166	0.02774211	0.02805151	0.02887972	0.02914313	0.02918874	0.02967861	0.03012197	0.03089024	0.03159229	0.03213517	0.03266605	0.03334897	0.03351306	0.03402563	0.03466324	0.0352124	0.03605397	0.03687745	0.03765552	0.03828585	0.03871922	0.03921957	0.03977971	0.04010856	0.04082906	0.04153077	0.04220738	0.04283653	0.04345535
Pgutt	3	Mdias	0.00269016	0.00437435	0.00593334	0.00782235	0.00994479	0.01210974	0.01379077	0.0154677	0.01695677	0.01846543	0.01933774	0.01999907	0.02088577	0.02147057	0.02211706	0.02222488	0.02264396	0.02377411	0.02454402	0.02508537	0.02597333	0.02648504	0.02690675	0.02772161	0.028621	0.02915788	0.02956104	0.03018513	0.03103537	0.03160442	0.03210763	0.03280137	0.03325663	0.03356293	0.03378762	0.03412799	0.03479342	0.03533752	0.03554551	0.03578597	0.03652464	0.03659834	0.03691799	0.03741977	0.03799235	0.03845234	0.03898484
Rat	1	Mdias	0.00460105	0.00882033	0.01360994	0.01859709	0.02339892	0.02852411	0.03325277	0.03786953	0.04189403	0.04568688	0.04854419	0.05025142	0.05227792	0.05364446	0.05525277	0.05672754	0.05839485	0.05987816	0.06153001	0.06342076	0.06511765	0.0667557	0.06802368	0.06911696	0.07012281	0.07160974	0.0728464	0.07432252	0.07546033	0.07690357	0.07770879	0.07859249	0.07925329	0.08008773	0.08070366	0.0814549	0.08250162	0.08364798	0.08478927	0.08596605	0.0864003	0.08709716	0.08730947	0.08803416	0.08875119	0.08954302	0.09009948
Rat	2	Mdias	0.0023418	0.00547278	0.00911406	0.01323274	0.01768168	0.02190705	0.02585322	0.02967012	0.03320634	0.03633504	0.03889554	0.04054726	0.04210714	0.04402609	0.04546478	0.04669085	0.04781352	0.04974325	0.05047588	0.05171385	0.05266943	0.05354237	0.05489383	0.0561371	0.05712673	0.05789239	0.0587354	0.05992588	0.06104682	0.06176006	0.06212222	0.062703	0.06313111	0.06358539	0.06385763	0.06436363	0.06518196	0.06574348	0.06614413	0.06684363	0.06743798	0.06806994	0.06888195	0.06976455	0.07077747	0.07207108	0.07290956
Rat	3	Mdias	0.00288825	0.00591628	0.00924214	0.01277242	0.01649551	0.02037963	0.02402419	0.0275673	0.0303469	0.0330437	0.0349889	0.03652198	0.03768538	0.03906936	0.04102225	0.04277144	0.04410003	0.04513761	0.04608426	0.04696402	0.04813013	0.04881423	0.04969753	0.05056644	0.05149261	0.05217338	0.05255664	0.05306574	0.0535549	0.05433564	0.05501021	0.05574901	0.05653828	0.05758819	0.05869533	0.05956369	0.05997452	0.06080263	0.06135239	0.06191055	0.06221539	0.06265748	0.06336082	0.06374163	0.06392068	0.06423198	0.06472083
Abitu	1	Mdist	0.00613929	0.00913222	0.01254746	0.01586536	0.01926367	0.02262246	0.02567903	0.02861912	0.03097992	0.03301757	0.03430598	0.03492846	0.03616707	0.0368606	0.03767968	0.03822066	0.03901824	0.03966084	0.04068216	0.0416619	0.04229173	0.04299299	0.04409065	0.04441253	0.04502667	0.04545288	0.04590796	0.04645802	0.04693406	0.04760939	0.04830814	0.04894321	0.04961688	0.05012233	0.05091739	0.05167844	0.05256214	0.05324811	0.05392181	0.05423978	0.05456172	0.05497686	0.05553143	0.05560746	0.05635984	0.05691248	0.05760089
Abitu	2	Mdist	0.00185456	0.00486959	0.00809237	0.01117484	0.01442729	0.01726817	0.02050164	0.02342181	0.02580748	0.02720823	0.02829632	0.02846299	0.02926442	0.03024001	0.03110556	0.03199993	0.03293258	0.03394642	0.03455702	0.0354182	0.0361427	0.03669287	0.03710712	0.03750783	0.03787603	0.03824146	0.03919612	0.03960595	0.03987785	0.03984362	0.04044377	0.04078136	0.04166826	0.04274538	0.04362543	0.04450996	0.04521477	0.04602818	0.04675879	0.04756475	0.04862256	0.04916918	0.04959084	0.05007368	0.05055243	0.05105006	0.05148463
Abitu	3	Mdist	0.00235726	0.00396447	0.00564325	0.00728837	0.00948838	0.01159403	0.01394938	0.01575216	0.01744745	0.01884011	0.0199203	0.02079342	0.02158922	0.0226356	0.02364409	0.02441109	0.02501243	0.02565544	0.02601783	0.02681356	0.02741499	0.02790064	0.02820652	0.02859568	0.02939094	0.02993154	0.03089618	0.03117067	0.03187063	0.03263691	0.03313932	0.03368752	0.03386982	0.03425396	0.03448036	0.03438051	0.03474416	0.03527529	0.0356496	0.03657334	0.03714484	0.03763539	0.03801623	0.0386441	0.03948913	0.04021282	0.04104932
Acaro	1	Mdist	0.00274014	0.00797629	0.01338398	0.01911044	0.02540876	0.03141087	0.03758489	0.04305252	0.04811565	0.05232922	0.05541045	0.05752812	0.05917214	0.0612971	0.06248331	0.06388251	0.06534973	0.0663942	0.06719716	0.06834427	0.06909155	0.07014277	0.07069737	0.07172999	0.07279467	0.07370269	0.07497449	0.07547429	0.07643346	0.0772959	0.07789201	0.07911284	0.07998831	0.08091534	0.08157815	0.0823579	0.08299516	0.08370061	0.08428177	0.08552453	0.08590295	0.08646122	0.08694658	0.08756477	0.08799454	0.08889335	0.08950405
Acaro	2	Mdist	0.00055467	0.00409395	0.00810424	0.01185546	0.01579919	0.01993408	0.02403756	0.02793259	0.03134537	0.0345441	0.03705858	0.03836987	0.03951386	0.04006305	0.04048689	0.04080388	0.04189824	0.04264611	0.04294641	0.04350191	0.04416444	0.04474223	0.04530743	0.04564375	0.0462697	0.04739908	0.04863968	0.04969861	0.05090231	0.05216362	0.05290099	0.05335885	0.05429313	0.05476851	0.05583612	0.05665351	0.05764397	0.05850479	0.05907338	0.05964835	0.06012256	0.06067314	0.0610198	0.06143648	0.06184694	0.06281709	0.06339791
Acaro	3	Mdist	-0.00040293	0.00261075	0.00576862	0.00894344	0.01248178	0.01553698	0.01829568	0.02113408	0.02347335	0.02569926	0.02684632	0.02739921	0.02784919	0.02863117	0.02940572	0.03037399	0.03060866	0.03139277	0.03254822	0.03347366	0.03420496	0.03504015	0.0357467	0.0364682	0.03711033	0.03750085	0.03826902	0.03926075	0.03992612	0.04080923	0.04118092	0.04194905	0.04260968	0.04406126	0.04440474	0.04492599	0.04528015	0.04587106	0.04646228	0.04675554	0.04667539	0.04726242	0.04757691	0.0481395	0.04861892	0.04939724	0.05022236
Amphi	1	Mdist	0.00043932	0.0083832	0.01750254	0.02730218	0.03763456	0.04859837	0.05903534	0.06884107	0.07803823	0.08587994	0.0923984	0.09704173	0.10058676	0.10400771	0.10634649	0.10923996	0.11169542	0.11393331	0.11612822	0.11826947	0.1199561	0.12143856	0.12349446	0.12514233	0.12716232	0.12915899	0.13048459	0.13181848	0.13351821	0.13466115	0.13611084	0.13737073	0.13843675	0.13977281	0.14050015	0.14208606	0.14271292	0.14369723	0.1445909	0.14577134	0.14663595	0.14802797	0.14896977	0.14967845	0.15070395	0.15153557	0.15248104
Amphi	2	Mdist	-0.00051307	0.00627102	0.01369113	0.02184961	0.03047972	0.03900248	0.0474465	0.05548851	0.06277163	0.06923584	0.07398639	0.07726759	0.08019451	0.0827309	0.08477906	0.08695015	0.08885613	0.09079291	0.09213184	0.09357149	0.09491093	0.096033	0.09706128	0.09859652	0.09999	0.10104733	0.10256696	0.1039422	0.10520999	0.10622919	0.10696404	0.10779967	0.10847807	0.10943802	0.11013819	0.11124656	0.1121054	0.11284814	0.11346484	0.11431366	0.11505357	0.11545664	0.11621325	0.11757937	0.11839164	0.11928337	0.12034296
Amphi	3	Mdist	0.00195932	0.00759987	0.01381898	0.02051078	0.02739075	0.03422806	0.04092193	0.04745947	0.05312728	0.05802257	0.06141016	0.06337553	0.0656911	0.06760193	0.06934042	0.0703848	0.07176727	0.0731443	0.07448277	0.07609727	0.0770481	0.07807488	0.07918127	0.08029686	0.08144931	0.08247577	0.08376124	0.08490737	0.08590756	0.08715313	0.08797311	0.08890934	0.08970238	0.09047328	0.09130279	0.0917387	0.09238974	0.09300935	0.0939112	0.09450566	0.09489951	0.0954892	0.09563859	0.09623139	0.09682257	0.09730016	0.09801338
Bcons	1	Mdist	0.00447602	0.00751099	0.01091648	0.01432877	0.01752269	0.02074318	0.02393968	0.02697617	0.0295085	0.03151924	0.03296187	0.0336065	0.03482033	0.03577688	0.03655482	0.03711322	0.03769891	0.03844402	0.03926971	0.03988931	0.04070806	0.04153007	0.04205777	0.04260061	0.04263156	0.04328651	0.04377948	0.04420275	0.04456599	0.0452336	0.0459706	0.04693628	0.04816118	0.04826242	0.04875752	0.04927736	0.04982826	0.0504378	0.05143919	0.05201453	0.05275616	0.05337253	0.05370888	0.05403188	0.05381669	0.05441552	0.05459167
Bcons	2	Mdist	0.00285725	0.00518856	0.0075224	0.01015018	0.01292545	0.015733	0.01814748	0.02052132	0.02266952	0.02432033	0.02526323	0.02595973	0.02672289	0.02766513	0.02828791	0.02903088	0.03019098	0.03106941	0.03175826	0.03239275	0.03281115	0.03327852	0.03370645	0.03447149	0.03501081	0.03520934	0.03569879	0.03608995	0.03659125	0.03700997	0.03728256	0.0379581	0.03862312	0.03918043	0.03944746	0.04017416	0.04128009	0.0417317	0.04225697	0.04277316	0.04311356	0.04317642	0.04367347	0.04400208	0.04417826	0.04429001	0.04456107
Bcons	3	Mdist	0.00313138	0.0056633	0.00835131	0.01123262	0.0139974	0.0169092	0.01948118	0.02187695	0.02404181	0.02566945	0.02693325	0.02732771	0.02784676	0.02888432	0.02952719	0.02991965	0.03022009	0.03038071	0.03065877	0.03099182	0.03141086	0.03234964	0.03287649	0.03316379	0.03368681	0.03442426	0.03490256	0.03577172	0.03653996	0.03725878	0.03822496	0.03901761	0.03953727	0.04027626	0.04050893	0.04084082	0.04113242	0.04136196	0.04186787	0.04239821	0.0426973	0.04290693	0.0429185	0.04297286	0.04337656	0.04349263	0.04382856
Bimbr	1	Mdist	0.00437371	0.01082707	0.01787995	0.02544787	0.03266532	0.03987876	0.04733029	0.05449144	0.06079664	0.06616617	0.07047274	0.07303579	0.07559238	0.07813229	0.08048173	0.08272726	0.08491337	0.08688405	0.08831227	0.08987091	0.09083896	0.09210109	0.09315509	0.09386899	0.09448306	0.0955105	0.09671916	0.09730492	0.09784218	0.09859393	0.09947241	0.10023794	0.1012762	0.10241159	0.10341238	0.10421166	0.10524754	0.10578808	0.10634491	0.10697264	0.10748034	0.10825502	0.10905837	0.10990955	0.11105058	0.11187102	0.11225522
Bimbr	2	Mdist	0.0000651	0.00511975	0.01075198	0.01655681	0.02281881	0.02856861	0.03419595	0.03961013	0.04461949	0.0482715	0.05144156	0.05325541	0.05522818	0.05677554	0.05845737	0.05999512	0.06116995	0.06268075	0.06392067	0.06509945	0.06608777	0.06708409	0.06825533	0.06904903	0.0699584	0.07040375	0.07106738	0.07200571	0.07255473	0.07271274	0.07361218	0.07414609	0.07459746	0.07522898	0.07605532	0.07675984	0.07753714	0.07856095	0.07887552	0.07966222	0.08035816	0.08130879	0.08249194	0.08313218	0.08399457	0.08474991	0.08543618
Bimbr	3	Mdist	0.00245344	0.00723514	0.01230283	0.01758563	0.02243561	0.02754859	0.03254866	0.03675301	0.04034305	0.04343724	0.04555781	0.04650839	0.04776707	0.04909371	0.05043409	0.05202112	0.05334993	0.05428414	0.0554592	0.05624243	0.05678342	0.05789636	0.05852868	0.05930813	0.05980341	0.0606296	0.06126874	0.06168416	0.06229747	0.06314195	0.06393898	0.06455769	0.06503277	0.06532882	0.06569204	0.0662106	0.06692526	0.06742391	0.06804075	0.06866344	0.06915202	0.06974958	0.07041895	0.07154182	0.0727202	0.07354786	0.07465082
Fish	1	Mdist	0.00015377	0.005571	0.01170784	0.01805588	0.02450445	0.03070469	0.03659432	0.04207274	0.0472754	0.0516159	0.05492637	0.05694191	0.0590019	0.06075388	0.06248849	0.06416116	0.06544294	0.06682595	0.06792096	0.06875342	0.06959997	0.07062221	0.0715222	0.07244316	0.07291187	0.07327607	0.07429371	0.07520128	0.07654427	0.0776689	0.07864105	0.07941473	0.08063478	0.08185049	0.08342042	0.08459779	0.08530501	0.08608936	0.08642256	0.0868693	0.08771552	0.08790956	0.0886193	0.08957586	0.09005117	0.09107716	0.09228237
Fish	2	Mdist	0.00097779	0.00540513	0.01059568	0.01586797	0.02118468	0.02681573	0.03183133	0.03693633	0.04093275	0.04414466	0.04663045	0.04779895	0.04926321	0.05005256	0.05141007	0.05212716	0.05312728	0.05414392	0.05511473	0.05619447	0.05704776	0.0581394	0.0593116	0.06008696	0.06100015	0.06207371	0.06304269	0.06381842	0.06392713	0.06449762	0.06519995	0.06597413	0.0668217	0.06755485	0.06838947	0.06911793	0.07023522	0.07087285	0.07134691	0.07194089	0.07246165	0.07300502	0.07392624	0.07459912	0.0751879	0.07569113	0.07653301
Fish	3	Mdist	0.00258549	0.00630368	0.01035719	0.01476791	0.01936869	0.02391219	0.0281247	0.03224755	0.03560241	0.03833774	0.0405621	0.0421081	0.04312474	0.0445675	0.04558647	0.04651525	0.04719104	0.0478443	0.04850212	0.04943974	0.05005314	0.04995152	0.05055537	0.05124404	0.05179898	0.05244974	0.05280616	0.05353324	0.05384377	0.05480681	0.05576667	0.05676786	0.05699221	0.05760822	0.05790935	0.0585891	0.05926742	0.06014342	0.06073405	0.06108034	0.06147967	0.0617953	0.0626245	0.06336773	0.06384932	0.06441468	0.06495933
Gecko	1	Mdist	0.00240243	0.00554529	0.00933542	0.01300543	0.01662665	0.02019816	0.02393149	0.02708349	0.0299298	0.03232868	0.03408546	0.03494033	0.03602145	0.03723437	0.03814065	0.03884737	0.03933008	0.04006009	0.04087621	0.04130242	0.04211641	0.04271373	0.04373737	0.04413843	0.04481357	0.04538973	0.04644523	0.04684287	0.04760871	0.04829025	0.049209	0.0500099	0.05113103	0.05188239	0.0526601	0.05332477	0.05390318	0.05454786	0.05504269	0.05543411	0.05578106	0.05620827	0.05657574	0.0571166	0.05756224	0.05793922	0.05868364
Gecko	2	Mdist	0.00013222	0.00340925	0.00674281	0.01003772	0.01348737	0.01675318	0.01997454	0.02272859	0.02529553	0.02700831	0.02794283	0.02817881	0.02897209	0.02916734	0.02963363	0.02986455	0.03055073	0.0313087	0.03224118	0.03347201	0.03428999	0.03492547	0.03545714	0.03612423	0.03723744	0.03785597	0.03855697	0.03908811	0.03998825	0.04068986	0.04129189	0.04155979	0.04209966	0.04229002	0.04322083	0.04378758	0.04447134	0.04517527	0.04590479	0.046541	0.04704788	0.04768379	0.04822612	0.04902723	0.04978908	0.04993529	0.05045297
Gecko	3	Mdist	0.00061248	0.00353358	0.00658654	0.00973506	0.01251358	0.01547018	0.01855296	0.02122707	0.02333618	0.02513748	0.02652704	0.02700777	0.02747885	0.02786519	0.02868543	0.02945328	0.03002291	0.03035434	0.03125076	0.03198378	0.03250237	0.03285292	0.03325205	0.03345621	0.03380289	0.03431495	0.03468844	0.03530439	0.0353884	0.03616899	0.03662088	0.03678826	0.03712235	0.03783133	0.03849643	0.03909903	0.03986047	0.04005702	0.04092765	0.04154118	0.04218134	0.04286446	0.04343366	0.04408628	0.04526936	0.04577176	0.04630446
Ggall	1	Mdist	0.00121808	0.00729677	0.01376406	0.02090274	0.02809537	0.03533041	0.04213756	0.04856323	0.05428868	0.05901375	0.06232018	0.06446718	0.06682128	0.06863706	0.0703466	0.07172977	0.0731119	0.07445673	0.07561085	0.07628491	0.07725382	0.07893536	0.07968082	0.08071637	0.08168839	0.08282434	0.08337453	0.08395042	0.0844928	0.08521118	0.08592917	0.08711759	0.08854875	0.08905234	0.09022253	0.09072693	0.09153803	0.09250138	0.09336923	0.09376102	0.09451563	0.09527878	0.09559483	0.0966536	0.09740663	0.09791334	0.09831251
Ggall	2	Mdist	0.00308925	0.00786117	0.01293256	0.0184428	0.02406182	0.02989249	0.03541855	0.04066209	0.04484264	0.04849979	0.05100233	0.05225433	0.05346064	0.0546345	0.05568803	0.05682859	0.05765255	0.0587613	0.05942336	0.06022132	0.06092536	0.06133451	0.06214148	0.06299409	0.06385138	0.0647408	0.0654388	0.06620719	0.06638945	0.06746586	0.06833734	0.06902809	0.07011546	0.07110314	0.07226427	0.07304708	0.07411344	0.07477679	0.075442	0.07608558	0.07651801	0.07688679	0.07721581	0.07782028	0.07825673	0.07851562	0.07880956
Ggall	3	Mdist	0.00164386	0.00510278	0.00945655	0.01369885	0.01799511	0.0224225	0.02646314	0.03040719	0.03399378	0.03674797	0.03882346	0.0402499	0.04141479	0.04276183	0.04386323	0.04505962	0.0462515	0.04714491	0.04797569	0.04896215	0.04952005	0.05011217	0.05125563	0.05189472	0.05266191	0.05376488	0.05436668	0.05538145	0.0562318	0.05670567	0.05743114	0.05789719	0.0582394	0.05830132	0.05904234	0.05980648	0.06037654	0.06061581	0.06064079	0.06076105	0.06102669	0.06145516	0.06221226	0.06261517	0.06336232	0.06423459	0.06455065
Marsu	1	Mdist	0.00012243	0.00583963	0.01220548	0.01865596	0.02504718	0.03156531	0.03752584	0.04348696	0.04856413	0.05259962	0.05532573	0.05696108	0.05860997	0.05987625	0.06132476	0.06324301	0.06438603	0.06563918	0.06719045	0.06871446	0.06998259	0.07159308	0.07255949	0.07353694	0.07443847	0.07538811	0.07634556	0.07729163	0.07780673	0.07823642	0.07900572	0.07985108	0.08033787	0.08118613	0.08199547	0.08258599	0.08320795	0.08413865	0.08525661	0.08612657	0.08697343	0.08760188	0.08846137	0.08956611	0.0906838	0.09168266	0.09287576
Marsu	2	Mdist	0.00230348	0.00543036	0.00892501	0.01248943	0.01638108	0.02017653	0.02377317	0.02697	0.03010004	0.03269635	0.03467917	0.03584094	0.03693893	0.03790795	0.03862808	0.03918163	0.03968526	0.04010662	0.04045825	0.04132205	0.04214898	0.04269985	0.04360041	0.04474565	0.04561256	0.04619242	0.04678998	0.04799006	0.0491961	0.05035154	0.05120316	0.05205624	0.05289345	0.0534578	0.05424434	0.05485964	0.05522731	0.05566486	0.05614995	0.05710243	0.05752219	0.0580185	0.05885684	0.05967637	0.05980797	0.06031923	0.06100096
Marsu	3	Mdist	-0.00091235	0.00150511	0.00438523	0.00737291	0.01012131	0.01298013	0.01601946	0.01831453	0.02069104	0.02267086	0.02408005	0.02510604	0.02579005	0.02650698	0.02702254	0.02743121	0.02805524	0.0285865	0.02903268	0.02915123	0.02996525	0.03028876	0.03088956	0.03127395	0.03152211	0.03219586	0.0329856	0.03306701	0.03403799	0.03471993	0.03526479	0.036002	0.03672666	0.03735363	0.03828851	0.03872199	0.03940097	0.04019924	0.04101078	0.04139722	0.04225125	0.04240669	0.04280903	0.04322296	0.04366995	0.04424624	0.04461287
Orhom	1	Mdist	0.00389182	0.00708301	0.01036685	0.01389135	0.01752179	0.02078233	0.02389082	0.0270045	0.0294787	0.03177961	0.0333677	0.03421232	0.03488892	0.03596847	0.03717938	0.03789445	0.03882126	0.03984542	0.04078227	0.04170129	0.04243445	0.04319406	0.04396764	0.04459204	0.04546376	0.04589332	0.04658945	0.04758142	0.04801474	0.04899209	0.04964416	0.05022275	0.05053157	0.05131472	0.05195865	0.0523471	0.05296645	0.05386529	0.05448593	0.05519585	0.05578191	0.05628619	0.0570734	0.05768856	0.05876053	0.05922818	0.05970719
Orhom	2	Mdist	0.00248644	0.00508135	0.00788734	0.01061721	0.01363863	0.01633939	0.01904089	0.02122633	0.02329479	0.02502456	0.02619162	0.02675499	0.02749098	0.02794925	0.02868486	0.02949956	0.03018874	0.03138109	0.03213476	0.03326744	0.03383221	0.03418242	0.0349567	0.03519092	0.03578134	0.03632146	0.03689922	0.03693944	0.03725468	0.03781657	0.03851032	0.03913021	0.03960035	0.04011014	0.04108384	0.04196514	0.04283959	0.04405363	0.0447532	0.04539967	0.04595326	0.04682377	0.04727321	0.0475976	0.0484533	0.04916293	0.04924985
Orhom	3	Mdist	-0.00014769	0.0014645	0.0032074	0.0051041	0.00725325	0.00932605	0.01144585	0.01320785	0.01499285	0.01658067	0.01786911	0.01877647	0.01938053	0.02004811	0.02046234	0.02145456	0.02220524	0.0226625	0.02363187	0.02433275	0.02481383	0.02524082	0.02593638	0.02678808	0.02765844	0.02799684	0.02870707	0.02918404	0.03014175	0.03097267	0.03172031	0.03238808	0.03311166	0.03362025	0.03417238	0.03484564	0.03561443	0.03617657	0.03655631	0.03718376	0.03785944	0.03833162	0.03863305	0.0391607	0.03950369	0.03969149	0.04050516
Pgutt	1	Mdist	0.00377329	0.00762629	0.01183455	0.01590976	0.02019272	0.0245372	0.0285753	0.03238311	0.03543744	0.03807659	0.03978952	0.04064631	0.04208568	0.04314292	0.04416034	0.04529542	0.04613235	0.04711906	0.04790133	0.04898147	0.04977386	0.05089219	0.05152542	0.05197789	0.05292944	0.05370585	0.05473343	0.05550054	0.05606169	0.0568471	0.05735626	0.05809892	0.05856936	0.05883973	0.05923296	0.05983553	0.06032384	0.06105964	0.06167729	0.06215955	0.06265979	0.06317843	0.06358075	0.06423148	0.06499499	0.06566482	0.06674251
Pgutt	2	Mdist	0.00238326	0.00598788	0.00947405	0.0131187	0.01676551	0.02035259	0.02385758	0.02687059	0.02937636	0.0317446	0.03347579	0.03414451	0.03530607	0.03604887	0.03684716	0.03723189	0.03801948	0.03863196	0.03922554	0.04047732	0.04169935	0.04234663	0.04282777	0.04337949	0.04392878	0.04435929	0.04498439	0.0454173	0.04619255	0.0467734	0.0471251	0.04749948	0.04812115	0.0485312	0.04877915	0.04933191	0.05016853	0.0507412	0.05123592	0.05232093	0.05303501	0.0540022	0.05470661	0.05532944	0.05606676	0.05681467	0.05792428
Pgutt	3	Mdist	0.00443029	0.0071732	0.00985394	0.0127411	0.01569725	0.01858478	0.02114602	0.0232733	0.02515103	0.02676786	0.02781506	0.0282362	0.02852305	0.02948387	0.03066156	0.03157417	0.03181962	0.03270689	0.03376336	0.03450862	0.03545847	0.03616135	0.03659211	0.03735321	0.03794154	0.03844931	0.03848116	0.03872542	0.03957309	0.04007468	0.04028936	0.04088328	0.04184689	0.04277698	0.04344076	0.04367128	0.04386831	0.04477817	0.04534976	0.04568323	0.04608028	0.0463598	0.04676827	0.04721962	0.04774237	0.04812823	0.04867805
Rat	1	Mdist	0.00028516	0.00453657	0.00879626	0.01341711	0.01811734	0.02307538	0.02747124	0.03150371	0.03499459	0.03736182	0.03899463	0.03964794	0.04072487	0.04153802	0.04237313	0.04291934	0.04427014	0.04524924	0.04640841	0.04752288	0.04859468	0.0497175	0.05062166	0.05149626	0.05248059	0.05347456	0.05398402	0.05494335	0.05562816	0.05585592	0.05661888	0.05730475	0.05806295	0.05866791	0.05914934	0.05981208	0.0606104	0.06075391	0.06141048	0.06228998	0.06316031	0.06418519	0.06465982	0.06516075	0.06589082	0.06664461	0.06737594
Rat	2	Mdist	0.0010709	0.00460136	0.00790442	0.01209374	0.01612124	0.02000031	0.0236721	0.02724419	0.03000466	0.03235565	0.03414731	0.03503888	0.036255	0.03725572	0.03811407	0.03909504	0.0402261	0.04085725	0.04144936	0.04231453	0.0426697	0.04316882	0.04370898	0.04485955	0.04531815	0.04575685	0.04648999	0.04682021	0.04695331	0.04779322	0.04849453	0.04899901	0.04979588	0.05037797	0.05081057	0.05143349	0.05196359	0.05224757	0.05282172	0.05348866	0.0536527	0.0544866	0.05571114	0.05648739	0.05710482	0.05747654	0.05819178
Rat	3	Mdist	0.00035206	0.00321485	0.00596212	0.00908485	0.0122347	0.01522587	0.01839165	0.02142338	0.02422047	0.02620842	0.02733329	0.02813472	0.02883962	0.02991665	0.03037565	0.03127727	0.03260237	0.03348757	0.0344086	0.03525623	0.03587075	0.03657544	0.03695669	0.03777876	0.0382623	0.03879204	0.03966167	0.04012869	0.04012168	0.03991849	0.03995331	0.04007593	0.04016712	0.04059577	0.04097841	0.04187232	0.04213408	0.04246045	0.04313916	0.04412954	0.0448314	0.04580247	0.04659687	0.04743191	0.04781005	0.04854844	0.04905739
Abitu	1	Mfron	0.00094518	0.0018398	0.00310277	0.00454324	0.00570043	0.00666431	0.0079399	0.00882526	0.00986226	0.01060611	0.01112793	0.01128219	0.01170916	0.01220423	0.0125101	0.01286573	0.01262576	0.01344453	0.01365855	0.01381433	0.01391712	0.0140877	0.01456842	0.01477305	0.01476722	0.0146702	0.01503403	0.01502972	0.01555862	0.01549569	0.0155626	0.01578822	0.01599129	0.0164572	0.016495	0.01662017	0.0163837	0.0169364	0.0168747	0.01735917	0.01781596	0.01825781	0.01869801	0.01860639	0.01889436	0.01886699	0.01940877
Abitu	2	Mfron	-0.00061348	0.00203455	0.00501523	0.00828792	0.01173089	0.01514829	0.01853311	0.02177696	0.0248004	0.0278491	0.03050746	0.03249268	0.03436683	0.0363012	0.03806197	0.03973305	0.04114533	0.04240902	0.04346705	0.04483163	0.04558006	0.04628949	0.04722631	0.04804724	0.04886468	0.04936723	0.04992811	0.05039437	0.05092031	0.05148875	0.05195349	0.05233818	0.0527491	0.05307929	0.0535738	0.05422545	0.05465856	0.05496567	0.05547582	0.05580834	0.0559718	0.05629663	0.05720424	0.05765514	0.05782983	0.05814109	0.05823674
Abitu	3	Mfron	0.00143489	0.00593314	0.01067354	0.01564129	0.02094364	0.0261761	0.03116172	0.03583408	0.04026573	0.0440345	0.04678333	0.04865721	0.05065249	0.05243941	0.05450225	0.05617069	0.05777888	0.05888508	0.05984663	0.06103471	0.06258994	0.06396694	0.06495681	0.06571395	0.06691844	0.06751894	0.06802232	0.06904633	0.06987078	0.0700581	0.07058395	0.07113705	0.07155397	0.07129917	0.07181109	0.07172094	0.07162836	0.07118237	0.0715598	0.07188047	0.07245185	0.07266461	0.07305295	0.07312956	0.07333382	0.07346428	0.0737775
Acaro	1	Mfron	-0.00046385	-0.0001981	0.00021071	0.00067981	0.00106111	0.00144272	0.00226303	0.00268183	0.00338162	0.00374879	0.00395987	0.00452537	0.00426129	0.00486388	0.0051751	0.00526498	0.00551195	0.0056411	0.00556839	0.00602306	0.00613662	0.0062485	0.0066408	0.00703673	0.00709383	0.0078371	0.00862727	0.00897868	0.00950816	0.00983898	0.01053806	0.01076699	0.01087707	0.01106361	0.01114374	0.01096347	0.01088026	0.01064405	0.01087175	0.01092204	0.01105831	0.01151249	0.01220515	0.01257921	0.01268908	0.01377475	0.01438559
Acaro	2	Mfron	-0.00070439	0.00069729	0.0019086	0.00365935	0.00538938	0.00706858	0.00841987	0.00974396	0.01106801	0.01207686	0.01284589	0.01307769	0.01335424	0.01379922	0.01418538	0.01454116	0.0148457	0.01543757	0.01600729	0.01663393	0.0175042	0.0176626	0.01806675	0.01898856	0.01915606	0.01971034	0.01997704	0.02054027	0.0209754	0.02127367	0.02132552	0.02151795	0.02205588	0.02245895	0.0229497	0.02322055	0.02365676	0.02399202	0.02395427	0.02404036	0.02372957	0.02326098	0.02327719	0.02300483	0.02303107	0.02328761	0.02299756
Acaro	3	Mfron	0.00182697	0.00356174	0.00604944	0.00801833	0.00988321	0.01208273	0.01393603	0.01567889	0.01747114	0.01871408	0.01921121	0.01942752	0.01980538	0.02042079	0.02074234	0.02098201	0.0215406	0.02173103	0.02230624	0.0226668	0.0227749	0.02299762	0.02346319	0.02348935	0.02363987	0.02414314	0.02459284	0.02506846	0.0254232	0.02562763	0.02533169	0.02569691	0.02585911	0.02592142	0.02592774	0.02604904	0.0263392	0.02618648	0.02671291	0.0265041	0.02629933	0.02642128	0.0265304	0.02675125	0.02704585	0.02751298	0.02789142
Amphi	1	Mfron	-0.00187727	-0.00048974	0.00093191	0.00232681	0.00426506	0.00627599	0.00801679	0.00941625	0.01079443	0.01205733	0.01291911	0.01330102	0.01379392	0.01450399	0.01494382	0.01597232	0.01627039	0.01667483	0.01711025	0.01725911	0.01710914	0.01672069	0.01685639	0.01714842	0.01768928	0.01793533	0.01806338	0.01809508	0.01851817	0.01889248	0.01903896	0.01924255	0.01967663	0.02017324	0.0206878	0.02122134	0.0213108	0.0215606	0.02193311	0.02211442	0.02180642	0.02248966	0.02306436	0.02322698	0.0233989	0.02390534	0.02429148
Amphi	2	Mfron	0.00071609	0.00313318	0.00599774	0.0090098	0.01237592	0.01558979	0.01878583	0.02173977	0.02461858	0.02722471	0.02901774	0.0302421	0.03113309	0.03244797	0.0340625	0.03511432	0.03590235	0.03604042	0.03645327	0.03732104	0.03840325	0.03877008	0.03942122	0.040023	0.04066549	0.04120792	0.04135623	0.04184114	0.04222816	0.04287304	0.0429456	0.04339256	0.04415863	0.04478287	0.04516582	0.04521865	0.0454988	0.04558348	0.04620564	0.04683084	0.04724417	0.04755652	0.04805628	0.04811777	0.04855972	0.04878197	0.04894434
Amphi	3	Mfron	0.00159831	0.0065764	0.01179566	0.01759124	0.02345774	0.02947101	0.03491022	0.04038904	0.04519171	0.04935315	0.0524576	0.05427065	0.05660358	0.05860592	0.0601032	0.06126671	0.06261708	0.06408946	0.06480422	0.06593363	0.06675583	0.0674973	0.06823198	0.06946378	0.07035788	0.07116015	0.07190357	0.07315502	0.07396453	0.07458459	0.07501858	0.07569332	0.07640559	0.07654475	0.07681653	0.07692569	0.07722073	0.07729663	0.07723256	0.07753613	0.07775117	0.07764072	0.0783528	0.07877746	0.0789413	0.0790109	0.07921007
Bcons	1	Mfron	0.00113428	0.00367298	0.00666336	0.01008016	0.01331212	0.01624798	0.01936123	0.0225438	0.02548851	0.02804914	0.03017939	0.03171877	0.03333336	0.03435404	0.0353716	0.0371021	0.03814021	0.03894461	0.03987493	0.04097839	0.04232165	0.04316329	0.04415362	0.04458752	0.04477573	0.04504416	0.04566731	0.04620097	0.0465579	0.04684836	0.04732305	0.04733181	0.04753175	0.04738814	0.04774127	0.0482648	0.04812904	0.04817029	0.04863901	0.04881745	0.04913566	0.04919831	0.04905569	0.04874618	0.04879221	0.04874294	0.04879154
Bcons	2	Mfron	0.00501917	0.00934871	0.01376501	0.01865858	0.02396758	0.02947906	0.03487819	0.03988079	0.044205	0.04830264	0.05150137	0.05392218	0.05621903	0.05824086	0.05966595	0.06110922	0.06238684	0.0640384	0.06503676	0.06630895	0.06753341	0.06872955	0.0695428	0.0708593	0.07225846	0.07333216	0.07414577	0.07461622	0.07529718	0.0765551	0.07731971	0.07829699	0.07863629	0.07934292	0.07954703	0.08026962	0.08055948	0.08123874	0.08115286	0.08112573	0.08126208	0.08161661	0.08204896	0.08278736	0.08319888	0.08350346	0.0839632
Bcons	3	Mfron	0.00141301	0.00630717	0.01184748	0.01765017	0.02359583	0.03005006	0.03632603	0.04183314	0.0468932	0.05141596	0.05465974	0.05690725	0.05887247	0.0605089	0.06229393	0.06397175	0.06567089	0.06731396	0.06867892	0.07019703	0.07160404	0.07276793	0.07420202	0.07544159	0.07644619	0.07800469	0.0789794	0.07960911	0.08030584	0.08128574	0.081732	0.08226409	0.08243427	0.08295492	0.08314932	0.0836445	0.08439766	0.08487679	0.08521647	0.0855762	0.08582448	0.08606213	0.08655375	0.08658364	0.0870357	0.08760036	0.08801005
Bimbr	1	Mfron	0.00150149	0.00308781	0.00451423	0.0062204	0.00768594	0.00921076	0.01064409	0.01176938	0.01251329	0.01319027	0.01355811	0.01308256	0.01312312	0.01335726	0.01335794	0.01363926	0.0137067	0.01431518	0.0147859	0.01553905	0.01619924	0.01653861	0.01696129	0.0177423	0.01827679	0.01901439	0.01989458	0.02012872	0.02049578	0.02135923	0.02173189	0.02159184	0.02218913	0.02262066	0.02286244	0.02302546	0.02338891	0.02423766	0.02460768	0.02498904	0.02527266	0.02530912	0.02575639	0.02624028	0.02667706	0.0269646	0.02732683
Bimbr	2	Mfron	0.00403804	0.0047559	0.00586578	0.00700514	0.00829904	0.00940595	0.01054235	0.01168482	0.01262635	0.01325214	0.01389553	0.01403201	0.01466662	0.01511991	0.01525936	0.01490335	0.01511493	0.01543181	0.01567798	0.01574315	0.01570603	0.01576591	0.01638479	0.01702855	0.01779887	0.01792794	0.01836116	0.01850987	0.01858899	0.01863542	0.01914498	0.01921988	0.01990796	0.0197267	0.01941973	0.01951289	0.01968374	0.01973482	0.01961564	0.01973588	0.02016661	0.02044621	0.02113791	0.02159815	0.0219479	0.02199673	0.02233296
Bimbr	3	Mfron	0.00104696	0.00330586	0.00567584	0.00847819	0.01118903	0.01378411	0.01615407	0.01849043	0.02026666	0.02119322	0.02219175	0.02295304	0.02342807	0.02391176	0.02441717	0.0244678	0.02470653	0.02528931	0.02546641	0.0257375	0.02599817	0.02641357	0.02693185	0.02760979	0.02792481	0.0282273	0.02878411	0.02917995	0.02924146	0.0293775	0.03012512	0.03072125	0.03065136	0.03096695	0.03113522	0.03149791	0.03183263	0.03221031	0.03235361	0.03273882	0.03266112	0.03289026	0.03307765	0.03328971	0.03358392	0.03359171	0.03370064
Fish	1	Mfron	0.00444061	0.00612089	0.0081054	0.01046466	0.01265865	0.01467171	0.01680572	0.01869554	0.02085977	0.02247412	0.02367426	0.02434695	0.02567476	0.02658331	0.02748043	0.02829457	0.02931586	0.03014988	0.03087976	0.03104612	0.03172885	0.03242491	0.03310055	0.03358354	0.0337824	0.0339429	0.03453754	0.03522587	0.03572771	0.03579249	0.03615176	0.03637365	0.03727829	0.03734194	0.03757444	0.03799053	0.03798417	0.03821842	0.03838744	0.03869244	0.03916621	0.0393473	0.03929447	0.03930876	0.03953435	0.03968596	0.04048312
Fish	2	Mfron	0.00318774	0.00723215	0.01139005	0.01577943	0.02012125	0.02514353	0.02981973	0.03451914	0.03860107	0.04233893	0.04505816	0.04689345	0.04897978	0.05035112	0.05160601	0.05301656	0.05428308	0.05575797	0.05693879	0.05799413	0.05898937	0.06034216	0.06126564	0.06223681	0.0631468	0.06481843	0.06583154	0.06698607	0.06775529	0.0686439	0.0693961	0.07026207	0.07104855	0.07108455	0.07157635	0.07240904	0.07262924	0.07315717	0.07362197	0.07475238	0.07516016	0.07580772	0.07659568	0.07682741	0.07710207	0.07724692	0.07786841
Fish	3	Mfron	0.00565746	0.01232565	0.01932415	0.02683563	0.03479123	0.04242159	0.05008218	0.05681608	0.06287205	0.06812286	0.07197953	0.07458702	0.07671972	0.07890796	0.08113564	0.08264872	0.08469117	0.0867758	0.08833262	0.08980338	0.0909461	0.09217782	0.09330437	0.0947755	0.09628761	0.09714869	0.09837511	0.09897408	0.10001962	0.10105294	0.10161247	0.10294774	0.10366253	0.10420771	0.1050482	0.10565179	0.10637174	0.10678278	0.10703233	0.10753117	0.1077981	0.10837319	0.10904502	0.1097653	0.1101731	0.11004173	0.11052761
Gecko	1	Mfron	0.00180157	0.00242553	0.00381995	0.00503273	0.00578403	0.00690121	0.00843487	0.00962469	0.01094652	0.01221054	0.01340082	0.01431365	0.01577847	0.01706599	0.01789155	0.01888584	0.01955191	0.02003508	0.02074539	0.02107812	0.02179898	0.02197626	0.02293781	0.02316761	0.02311278	0.02349621	0.0238	0.02403466	0.02450729	0.02473891	0.02531074	0.02607416	0.0269688	0.02726738	0.02774795	0.02813777	0.02841669	0.02853293	0.02914549	0.02946756	0.02996476	0.03040079	0.03125648	0.03156409	0.03178054	0.03187647	0.03212657
Gecko	2	Mfron	0.00514848	0.00856136	0.01244416	0.01653338	0.02043799	0.02482732	0.02878211	0.03293393	0.03668651	0.03993883	0.04270615	0.04456541	0.04618501	0.04773353	0.04895443	0.05055545	0.0516652	0.05349251	0.05451036	0.05598539	0.05698434	0.05793024	0.05880371	0.0596957	0.06010567	0.06093491	0.0612839	0.0624347	0.0632348	0.06369284	0.06422382	0.06464646	0.06523584	0.06559376	0.06610884	0.06701742	0.06785674	0.06896551	0.06943468	0.07011668	0.07069873	0.07102621	0.07159618	0.07235086	0.07238757	0.0728164	0.0731397
Gecko	3	Mfron	0.0045301	0.00982505	0.01540525	0.02126638	0.02706215	0.03327428	0.03884372	0.04383227	0.04809843	0.05196525	0.05468294	0.05602118	0.05768118	0.05947814	0.06072512	0.06245035	0.06389701	0.0646832	0.06585291	0.06723317	0.06828864	0.06929602	0.07050345	0.07128665	0.07224827	0.07329156	0.07344374	0.07387021	0.07449417	0.07598841	0.07679899	0.07725896	0.07825805	0.07902956	0.07971411	0.08063328	0.08092927	0.08140589	0.08226885	0.08319425	0.08318236	0.08410129	0.08472469	0.08493112	0.08572772	0.08584836	0.08637395
Ggall	1	Mfron	-0.00298807	-0.00225689	-0.00132179	-0.00033909	0.00058096	0.00143168	0.00226071	0.00325947	0.00397728	0.00444363	0.00486544	0.00526942	0.00585462	0.00660869	0.00697449	0.00769154	0.00844258	0.00936244	0.01017785	0.01091127	0.01150821	0.01191064	0.01248872	0.01272067	0.01306434	0.01345231	0.01388619	0.01431759	0.01405941	0.01414577	0.01417664	0.01437286	0.014274	0.01434545	0.01455559	0.01485083	0.01501952	0.01506723	0.01510296	0.01519113	0.01560819	0.01595543	0.01634235	0.01675822	0.01744356	0.01798442	0.01864359
Ggall	2	Mfron	0.00236092	0.00478918	0.00716806	0.00987307	0.0127629	0.01579059	0.01874511	0.02167835	0.02469267	0.02718855	0.0289531	0.03046734	0.03186546	0.03355744	0.03465264	0.03574368	0.03638808	0.03765161	0.03850464	0.03908607	0.03962437	0.04034069	0.04070052	0.04143063	0.04193051	0.042447	0.04279323	0.04351721	0.04430899	0.04448358	0.04507201	0.04555716	0.04615988	0.04682087	0.04707049	0.04762936	0.04781791	0.04817146	0.04825489	0.04862053	0.04872577	0.0489971	0.04919613	0.04964113	0.04970664	0.05001688	0.05024958
Ggall	3	Mfron	0.00252073	0.00714347	0.01200393	0.01707783	0.02206467	0.02708791	0.03210825	0.03692298	0.04114429	0.04493289	0.04808883	0.04978553	0.05180063	0.05357676	0.05550092	0.05700618	0.05822271	0.05943377	0.06049213	0.06103777	0.0614689	0.06240788	0.06292057	0.06341166	0.06359124	0.06453973	0.06527654	0.06626672	0.06691365	0.06745663	0.0683916	0.06878825	0.0693656	0.06993507	0.07064361	0.07087652	0.07135101	0.07179576	0.07233605	0.07247409	0.07272222	0.07301851	0.07338039	0.07373679	0.07406462	0.07478109	0.07515621
Marsu	1	Mfron	0.0027336	0.00313416	0.00348963	0.00381531	0.00406841	0.00474334	0.00522303	0.00561154	0.00627925	0.00681777	0.00734562	0.00757796	0.00786268	0.00837174	0.00838705	0.00919173	0.00979266	0.01029432	0.01047127	0.01039787	0.01053465	0.01058159	0.01052947	0.01097993	0.01138911	0.0117672	0.01222209	0.01279906	0.01319299	0.01378289	0.01417904	0.01409907	0.01437699	0.01457276	0.01482509	0.01524831	0.01510034	0.01531365	0.01522284	0.01560267	0.01590068	0.01634737	0.01684378	0.01775084	0.01810085	0.01833799	0.01927592
Marsu	2	Mfron	0.00118425	0.00225699	0.00322416	0.0045301	0.00548415	0.00643	0.00767533	0.00829829	0.00887921	0.00943599	0.00994163	0.0099381	0.01026386	0.01088562	0.01090894	0.01099068	0.01102259	0.0114233	0.01170646	0.01182266	0.01221121	0.01271445	0.01286763	0.01315862	0.01329705	0.01333614	0.01376793	0.01380364	0.01414319	0.01456637	0.01499158	0.01499857	0.01534362	0.01551147	0.01541585	0.01564762	0.01576467	0.01639166	0.01654171	0.01663372	0.01686467	0.01727879	0.01747777	0.01779811	0.0181937	0.018128	0.01840247
Marsu	3	Mfron	-0.00018831	0.00157087	0.00364529	0.00575028	0.00788212	0.00985674	0.01140565	0.01259687	0.01376214	0.01477027	0.01560898	0.01569236	0.01595341	0.01616116	0.01653449	0.01666139	0.0170138	0.01755917	0.01753224	0.01786725	0.01825518	0.01841722	0.01901461	0.01944279	0.01961769	0.01993277	0.02002164	0.02021474	0.02073334	0.02119067	0.0213154	0.02092031	0.02095423	0.0209953	0.02096967	0.02130056	0.02163458	0.02147647	0.02137945	0.02113751	0.02094849	0.02077579	0.02106634	0.02145918	0.0217283	0.02257379	0.02323245
Orhom	1	Mfron	0.00172975	0.00235341	0.00314032	0.00343206	0.0042546	0.00471632	0.00556215	0.00606314	0.00618405	0.00624368	0.00606073	0.0057949	0.00566916	0.00576502	0.00543685	0.00602958	0.00607136	0.00602454	0.00652237	0.00667439	0.00686237	0.00708141	0.00746405	0.00778574	0.00819665	0.00823438	0.00899043	0.0089838	0.00918859	0.00934248	0.00979989	0.0100103	0.01033478	0.01062146	0.01056881	0.01129226	0.01102977	0.01105314	0.01130332	0.01091266	0.01139514	0.01163958	0.01164577	0.01183698	0.01196636	0.01249377	0.01321572
Orhom	2	Mfron	0.00087965	0.00246229	0.00437038	0.00633939	0.00804366	0.01011503	0.01223269	0.01404584	0.01573498	0.01665713	0.01767224	0.01831762	0.01860785	0.01990967	0.02100413	0.02154043	0.02218713	0.02256382	0.02294099	0.02328401	0.02382404	0.02418317	0.02461406	0.02500016	0.02508351	0.02547586	0.02591165	0.02585795	0.02565742	0.02555278	0.0259708	0.02607249	0.02657368	0.02731866	0.02723693	0.02710694	0.02755264	0.02772774	0.02797349	0.02808554	0.02886716	0.02924865	0.02950904	0.02939814	0.02938121	0.02911092	0.02913882
Orhom	3	Mfron	0.00212775	0.00480185	0.00818722	0.01154857	0.01467637	0.01834392	0.02234123	0.02560162	0.02865501	0.03145009	0.03365001	0.0348765	0.03561278	0.03622531	0.03667646	0.03697547	0.03784672	0.03791526	0.0389244	0.03916466	0.03979628	0.04025119	0.04121282	0.04188906	0.04246373	0.04359184	0.04439714	0.04493924	0.04580207	0.04629822	0.04624401	0.04627421	0.04662761	0.0466382	0.04648392	0.04632485	0.04664904	0.0462762	0.04617319	0.0458503	0.0460054	0.04573642	0.0459049	0.04594983	0.04588872	0.04625293	0.04656237
Pgutt	1	Mfron	0.00023204	0.00044977	0.00060078	0.00083351	0.00152476	0.00203797	0.00209919	0.00277281	0.00333388	0.00352885	0.0040274	0.0046043	0.00484582	0.00490761	0.00526807	0.00538264	0.00570233	0.00602922	0.00620665	0.00621548	0.00652609	0.00725133	0.00698576	0.00741273	0.00766869	0.00751634	0.00757779	0.00849558	0.00842614	0.00840984	0.0088922	0.00904542	0.00878697	0.00884956	0.00886279	0.00851749	0.00906683	0.009032	0.0090191	0.00885158	0.00931039	0.00935045	0.00912218	0.00976007	0.00986183	0.01029392	0.01093234
Pgutt	2	Mfron	-0.00180203	-0.00079263	0.00020314	0.00102925	0.00209047	0.00327889	0.00457799	0.0058391	0.00693596	0.00830133	0.00913058	0.00936986	0.00983312	0.01004037	0.01026319	0.01098682	0.01125527	0.0117098	0.0114693	0.01135428	0.01091371	0.01080669	0.01035822	0.01000818	0.00996491	0.01025751	0.01083119	0.01142154	0.0117265	0.0118702	0.0121149	0.01221462	0.01268772	0.01315258	0.01404609	0.0146501	0.01474371	0.01511321	0.01527516	0.01553869	0.01526274	0.0147378	0.01471589	0.01484401	0.01444455	0.01436816	0.01421645
Pgutt	3	Mfron	0.00123124	0.00372699	0.00688577	0.00976098	0.01265055	0.01566084	0.01870841	0.02126721	0.02348729	0.02584165	0.02747247	0.02829568	0.02941474	0.03030038	0.03155525	0.03213267	0.03247947	0.03333146	0.03395455	0.03483416	0.03565466	0.0362604	0.03692214	0.03739238	0.03776793	0.03848791	0.03845149	0.03843891	0.03883318	0.03929654	0.03907562	0.03930385	0.03996795	0.03981733	0.03997777	0.04019928	0.03992217	0.04048425	0.04092047	0.04128151	0.04117488	0.04121487	0.04154895	0.04175532	0.04143881	0.04140786	0.04111301
Rat	1	Mfron	0.00200918	0.0031971	0.004668	0.00599856	0.00729083	0.00907642	0.01045053	0.01196143	0.01343219	0.0147996	0.01553332	0.01597932	0.01627602	0.01653421	0.01674087	0.01705303	0.01725733	0.01733792	0.0179936	0.01863258	0.01929817	0.01974361	0.02012043	0.02050659	0.02120084	0.02184131	0.02231843	0.02304091	0.02383334	0.02431215	0.02460727	0.02496698	0.02513893	0.02550444	0.02561802	0.02573911	0.02602847	0.02641977	0.026563	0.02685644	0.02714059	0.02700504	0.02715714	0.0278861	0.02819773	0.02791737	0.02828372
Rat	2	Mfron	0.00195737	0.00331326	0.00477086	0.00569682	0.00705801	0.00831639	0.00928977	0.01052782	0.01119043	0.01173714	0.01268334	0.01307547	0.01372986	0.01413152	0.01503977	0.0154813	0.01620664	0.0170593	0.0174462	0.01799574	0.01790381	0.01870639	0.01883856	0.01857731	0.0188439	0.01850934	0.01809183	0.01812892	0.01775598	0.01824123	0.01905837	0.0191721	0.01992326	0.02000082	0.02090922	0.02100354	0.0214253	0.02145041	0.02136742	0.02187481	0.02197995	0.02196718	0.02214192	0.02194982	0.02223639	0.02205861	0.02216172
Rat	3	Mfron	0.00193938	0.00392217	0.00611192	0.00892992	0.01123352	0.01356703	0.0160184	0.01814902	0.01986422	0.02130297	0.02242481	0.02263199	0.02335409	0.0243101	0.02472111	0.0251026	0.02509829	0.02552795	0.02506219	0.02530315	0.02527156	0.0251657	0.02518432	0.02536046	0.02523798	0.02556131	0.02613173	0.02616055	0.02676563	0.02727276	0.02757951	0.02787103	0.02817379	0.02850851	0.02836479	0.02860541	0.02866234	0.02885568	0.02895505	0.02935721	0.02947164	0.02916544	0.02900797	0.02927321	0.02982212	0.02972317	0.03006986
Abitu	1	Mfulv	0.00583386	0.00705708	0.00845529	0.01016462	0.01184749	0.0137602	0.01546819	0.01667346	0.01812811	0.01942345	0.02047224	0.02105622	0.0216107	0.02216184	0.02294657	0.02304418	0.02326822	0.02360932	0.02362256	0.023811	0.02393153	0.02390229	0.02441294	0.02444273	0.02468216	0.02484741	0.02486879	0.02513373	0.02591773	0.02649475	0.02735461	0.02767452	0.02819959	0.02879967	0.0289122	0.02916128	0.02973753	0.02999537	0.03027549	0.03021261	0.03015896	0.03010219	0.03019045	0.02973716	0.03012367	0.03038507	0.03093412
Abitu	2	Mfulv	0.00470845	0.0061332	0.00757894	0.00940676	0.01122276	0.01285829	0.01433656	0.01579368	0.01671062	0.01765406	0.01837137	0.01869101	0.01901396	0.01929253	0.02001441	0.0209659	0.02130468	0.02173022	0.02232907	0.02256221	0.02269883	0.02333476	0.02367645	0.02401811	0.0245288	0.0248435	0.02523928	0.02527573	0.02555162	0.02627053	0.02656451	0.02671495	0.02661778	0.0267216	0.02730358	0.02746191	0.02742151	0.02753941	0.02758833	0.02768366	0.0277393	0.0277507	0.02796671	0.02800139	0.0284253	0.02852526	0.02879215
Abitu	3	Mfulv	0.00432648	0.00533638	0.00647261	0.00738976	0.00848386	0.00963253	0.01088148	0.01194966	0.01302747	0.01375398	0.01454988	0.01504398	0.01590292	0.01640632	0.01675648	0.0172794	0.0174736	0.017946	0.01836664	0.01882219	0.01932625	0.01947111	0.01955465	0.01963132	0.02044838	0.0213421	0.02135063	0.02166955	0.02190019	0.02205021	0.02224336	0.02231604	0.02260311	0.02262179	0.02260761	0.0230272	0.0228925	0.02307598	0.0230393	0.0228141	0.02300859	0.02331139	0.02388903	0.02459094	0.02559114	0.02588936	0.02571548
Acaro	1	Mfulv	0.00387427	0.00669897	0.01017221	0.0136552	0.01693648	0.02055721	0.02402376	0.02757944	0.03078307	0.03358205	0.03576702	0.03714156	0.03903793	0.04052496	0.04177146	0.04241668	0.04376328	0.04482953	0.04564139	0.04654437	0.04778993	0.04871213	0.04981299	0.05048487	0.05087187	0.05164629	0.05225062	0.05316432	0.05352012	0.05406397	0.05422415	0.05465041	0.05513634	0.05546837	0.05581318	0.05683158	0.05790679	0.05844464	0.05936401	0.06047463	0.06124871	0.06160113	0.06224054	0.06285692	0.06301569	0.06369419	0.06407337
Acaro	2	Mfulv	0.00257606	0.0040958	0.00607211	0.00830191	0.0104132	0.01267438	0.01524408	0.01762778	0.01999911	0.02209971	0.0238088	0.02543892	0.02672565	0.02811407	0.02890364	0.02991412	0.03047217	0.03094643	0.03121762	0.03186326	0.03225192	0.03306537	0.03386492	0.03455628	0.03493619	0.03528995	0.03576183	0.03623914	0.03677191	0.03690542	0.03740583	0.03825906	0.038723	0.03918545	0.03932672	0.04011114	0.04039656	0.04074549	0.04076119	0.04122426	0.04179161	0.04218926	0.04221096	0.04240526	0.04216901	0.04206274	0.04210485
Acaro	3	Mfulv	0.00262221	0.00514301	0.00744701	0.01015626	0.01286892	0.01555548	0.01788239	0.02017439	0.02216559	0.02386395	0.02511171	0.02579254	0.0264626	0.02725965	0.02795787	0.02882595	0.02981571	0.03027119	0.03043628	0.03073342	0.03108468	0.03216917	0.03269043	0.0333748	0.0335235	0.03391148	0.03390274	0.03409472	0.0343059	0.03446628	0.03432158	0.03433525	0.03457238	0.03532406	0.0356558	0.03595794	0.03594453	0.03639703	0.03667015	0.03726744	0.03811649	0.0386352	0.03945293	0.03982018	0.04061224	0.0411939	0.04141361
Amphi	1	Mfulv	-0.00081163	0.00240165	0.00608076	0.00989507	0.0140347	0.01852335	0.02291116	0.02707148	0.03101775	0.03469943	0.03753148	0.03988551	0.04199036	0.04385903	0.04610184	0.04769423	0.04936778	0.05080624	0.05229714	0.05364929	0.05508663	0.05633386	0.0570436	0.0582679	0.05968081	0.0610586	0.06203236	0.0628296	0.06357507	0.0643447	0.06488097	0.06577756	0.06673361	0.06737145	0.06840093	0.06922997	0.07012875	0.07080233	0.07169349	0.07236878	0.07295766	0.07382397	0.0742838	0.07575776	0.07642383	0.07728368	0.07790577
Amphi	2	Mfulv	0.00028438	0.00303926	0.00625485	0.00933074	0.01259971	0.01592697	0.01895137	0.0219745	0.02491759	0.0274492	0.02928724	0.03061981	0.03176446	0.03292865	0.03412401	0.03536777	0.03628246	0.03723643	0.03845393	0.03939485	0.04050223	0.04157643	0.04280354	0.04357776	0.04479327	0.04552108	0.04626036	0.04713432	0.04796466	0.04837496	0.04916755	0.04973747	0.05014184	0.050863	0.05149637	0.05175635	0.0522716	0.05294891	0.05338825	0.05374112	0.05458809	0.05531308	0.05615047	0.05675826	0.05744457	0.05777058	0.05846072
Amphi	3	Mfulv	0.00092854	0.00319863	0.00565434	0.00809094	0.010558	0.01328907	0.01587967	0.01843987	0.02087137	0.02280023	0.02424427	0.02548931	0.0267763	0.02811528	0.02915866	0.03062471	0.03183053	0.03289943	0.03379788	0.03456005	0.03533696	0.03582093	0.03655249	0.03708508	0.03763176	0.03851646	0.03893269	0.03954371	0.04001027	0.04039773	0.04086733	0.04171245	0.04243488	0.04263231	0.04309313	0.04360366	0.0437603	0.04408757	0.04445417	0.044864	0.04557647	0.04613934	0.04709534	0.04769364	0.04805857	0.04846543	0.0486347
Bcons	1	Mfulv	0.00731451	0.00907025	0.01105021	0.01289388	0.01505	0.01684045	0.01861004	0.02033956	0.02208806	0.02333554	0.02416227	0.02463159	0.02501196	0.02569933	0.02587669	0.02673952	0.02736304	0.0275299	0.02782838	0.02837273	0.02863546	0.02922907	0.02956347	0.0298242	0.03018104	0.03012356	0.0303365	0.03086749	0.03153077	0.03161179	0.03172022	0.03190555	0.03220117	0.03243929	0.03223233	0.03250784	0.03256375	0.03240413	0.03277937	0.03347521	0.03377355	0.0339409	0.03405538	0.03435485	0.03456925	0.03502072	0.0355132
Bcons	2	Mfulv	0.00208393	0.00391718	0.00591565	0.00791899	0.00995474	0.01179878	0.01345843	0.01471807	0.01618896	0.01733892	0.0182015	0.01875755	0.01913266	0.01943854	0.02030285	0.02070551	0.0212742	0.0219585	0.0221931	0.02279781	0.02277835	0.02315862	0.02355047	0.02369211	0.02377089	0.02367561	0.02372851	0.02353307	0.02397374	0.02431084	0.0250394	0.02550365	0.02562343	0.02611023	0.02686649	0.02726953	0.0276849	0.02789686	0.02789303	0.0283811	0.02836881	0.02900164	0.02945075	0.02967533	0.03020244	0.0304996	0.03072254
Bcons	3	Mfulv	0.0037865	0.00524582	0.00680554	0.00815027	0.00966832	0.01142707	0.0127848	0.01371134	0.01469438	0.01565103	0.01624315	0.01648279	0.01733783	0.01796445	0.01859405	0.01892502	0.01939257	0.01972932	0.0203909	0.0203244	0.02071628	0.02142277	0.02179492	0.02215934	0.02280551	0.02366318	0.02385187	0.02406839	0.02493476	0.02534675	0.02563662	0.02608368	0.02644148	0.02654371	0.02650582	0.02636558	0.02649254	0.02654474	0.0265451	0.02630706	0.02631997	0.02660476	0.02679345	0.0271564	0.02737342	0.02792264	0.02800328
Bimbr	1	Mfulv	0.00210131	0.00527173	0.00870686	0.01226295	0.01618333	0.02014637	0.02423643	0.02797889	0.03149676	0.03475241	0.03760987	0.03946637	0.04117481	0.04285302	0.04438894	0.04583152	0.04678181	0.04810605	0.04923933	0.05056185	0.05136481	0.05229673	0.0528787	0.05360081	0.05451392	0.05499803	0.0555299	0.05644273	0.05744083	0.05823159	0.05904009	0.0598554	0.06083157	0.06178808	0.06237349	0.06289974	0.06363447	0.064337	0.06506807	0.06567243	0.06619479	0.06709032	0.06750584	0.06818861	0.0685486	0.06874132	0.06965466
Bimbr	2	Mfulv	0.00248092	0.00525586	0.00824736	0.01153038	0.01461217	0.01780862	0.02095507	0.02415983	0.02689878	0.02903843	0.03089141	0.03184046	0.03316209	0.03446908	0.03558232	0.03676797	0.03817701	0.03929351	0.04017412	0.04133415	0.04271999	0.04408283	0.04506232	0.04578791	0.04643669	0.04750319	0.04818833	0.04862849	0.04883704	0.04910671	0.04974634	0.04969789	0.04975842	0.05037174	0.05116882	0.05182796	0.05226487	0.05293714	0.05391375	0.05503642	0.05576867	0.05642758	0.05704409	0.05787881	0.05876685	0.05945362	0.05967427
Bimbr	3	Mfulv	0.00217131	0.00447916	0.00690859	0.00955894	0.01210424	0.01501398	0.01763504	0.02027488	0.02319176	0.02533278	0.02735261	0.02855556	0.02961956	0.03079487	0.03183704	0.03305135	0.03438483	0.0354077	0.03626777	0.03746525	0.03830353	0.03917275	0.03992365	0.04055	0.04086529	0.0413508	0.04177038	0.04240249	0.04324383	0.04328817	0.04376283	0.04395689	0.04416446	0.04499394	0.04550473	0.04617632	0.04693786	0.0472659	0.04764746	0.04814921	0.04856634	0.04914219	0.04922957	0.04925043	0.04913774	0.04933937	0.0494358
Fish	1	Mfulv	0.00018484	0.00216577	0.00476806	0.00736076	0.00998563	0.01278172	0.01560649	0.01811825	0.02091432	0.02323836	0.02521341	0.0265967	0.02807069	0.02956056	0.03094895	0.03220331	0.03339221	0.03438694	0.03505341	0.03611207	0.03725581	0.03785754	0.03876627	0.03919513	0.03996084	0.04070663	0.04146816	0.04175845	0.04226684	0.04284274	0.04344067	0.04411807	0.04493906	0.04547788	0.04560883	0.0457627	0.04613783	0.04661212	0.04732208	0.0480005	0.0488271	0.04939286	0.05021255	0.05080081	0.0516392	0.05216443	0.05264733
Fish	2	Mfulv	-0.00026788	0.00162085	0.00388331	0.00600133	0.00871824	0.01120244	0.01399318	0.01662949	0.01865343	0.02039427	0.02194652	0.02300003	0.02407698	0.02512125	0.02607654	0.02713722	0.02813475	0.02850224	0.02923568	0.02966361	0.0302839	0.03083057	0.03160269	0.03195025	0.03285934	0.03325515	0.03404039	0.03451508	0.03488361	0.03553666	0.03630141	0.03668932	0.03754233	0.03822062	0.03872828	0.03940669	0.03984466	0.04007161	0.04069797	0.0411049	0.04148742	0.04181341	0.0417694	0.0415258	0.0415429	0.04163447	0.04214675
Fish	3	Mfulv	0.00065852	0.00241808	0.00418041	0.00654072	0.00875776	0.01094219	0.01309464	0.01514134	0.01713731	0.01850218	0.01959469	0.0205598	0.02191439	0.02281151	0.02369323	0.02489885	0.02553703	0.02610356	0.02632551	0.02635326	0.02677788	0.02734918	0.02778671	0.02864903	0.02916399	0.02981503	0.03031188	0.03062785	0.03104255	0.03129169	0.03193022	0.03239822	0.03284046	0.03297758	0.0331798	0.03323839	0.03316613	0.03297045	0.03317177	0.03360761	0.03382527	0.03422606	0.03439442	0.03481694	0.03516072	0.03526783	0.0355928
Gecko	1	Mfulv	0.00076046	0.00203292	0.00362177	0.00529946	0.0067788	0.00830313	0.00974877	0.01119113	0.01229284	0.01354635	0.0144093	0.01496453	0.01563652	0.01583411	0.0159296	0.01604437	0.01605202	0.01620995	0.01645023	0.01675851	0.01739706	0.01814976	0.01888838	0.01952447	0.01971848	0.02031617	0.02094111	0.02171488	0.02224075	0.02311833	0.02355774	0.02350914	0.02333036	0.02336364	0.02351397	0.0233898	0.02353693	0.02366982	0.02411726	0.02455605	0.02507461	0.02544134	0.02563405	0.02618186	0.02641131	0.02678823	0.027266
Gecko	2	Mfulv	-0.00122009	-0.00002398	0.00127068	0.00281496	0.00401164	0.00585844	0.0072389	0.00830215	0.00932163	0.0100356	0.0107137	0.01104573	0.01148181	0.01164558	0.0116359	0.01202384	0.01209455	0.01175969	0.01206527	0.01249136	0.01265307	0.0129303	0.01326637	0.01355356	0.01372794	0.01458214	0.01470364	0.01477807	0.0150546	0.01536651	0.01610979	0.01632657	0.01660424	0.01696333	0.01676343	0.01729012	0.01771976	0.01823252	0.01873409	0.01918422	0.01919573	0.01951908	0.019677	0.01997705	0.02038681	0.02070809	0.02084602
Gecko	3	Mfulv	0.00033547	0.00176903	0.00336987	0.005088	0.0067833	0.00813111	0.00967752	0.011244	0.01225568	0.01298439	0.01329706	0.01343585	0.01397327	0.01433779	0.01444344	0.01448262	0.01459649	0.0147625	0.01522686	0.01502543	0.01532592	0.01579457	0.01616797	0.01633796	0.01659389	0.01676529	0.01739672	0.01780505	0.01774922	0.01767909	0.01759288	0.01784821	0.0180096	0.01790472	0.01814515	0.01844252	0.01851829	0.01856898	0.01866719	0.01845466	0.0186964	0.01905938	0.01936417	0.01977827	0.02027935	0.0208916	0.02136814
Ggall	1	Mfulv	0.00318103	0.00545926	0.00796963	0.01097686	0.01393598	0.01706031	0.02000312	0.02280998	0.02537136	0.02760543	0.02981855	0.03107736	0.0325488	0.03393232	0.03535949	0.03644453	0.03764446	0.03839158	0.03937038	0.04022707	0.04081598	0.04176569	0.0427919	0.04403827	0.04484074	0.04540298	0.04585026	0.04640211	0.04731987	0.0481627	0.04903806	0.04965669	0.05022911	0.05059001	0.05083545	0.05142738	0.05179844	0.05227372	0.05271215	0.05332582	0.05410174	0.05508832	0.05595356	0.05674173	0.05725777	0.05728616	0.05784007
Ggall	2	Mfulv	0.00072273	0.00342593	0.00645416	0.00945971	0.01255893	0.01557681	0.01842494	0.02104816	0.02311614	0.02482908	0.02614473	0.02655246	0.02775088	0.02815903	0.02882421	0.02930878	0.02991422	0.03107535	0.03221935	0.03326636	0.0343652	0.03550209	0.03649953	0.03714786	0.03777507	0.03806395	0.03839294	0.03846815	0.03863358	0.03910777	0.03955347	0.03953952	0.03993748	0.03993617	0.0400114	0.04071447	0.04158928	0.04226989	0.04298197	0.04392698	0.04471224	0.04522471	0.04583769	0.04608275	0.04594059	0.04596255	0.04633266
Ggall	3	Mfulv	-0.00122027	0.00109038	0.00330731	0.00557391	0.00826065	0.01070663	0.01292041	0.01525126	0.01725195	0.01886213	0.02004804	0.02117931	0.02239472	0.02353492	0.02500632	0.02600974	0.02668595	0.02737794	0.02751247	0.02835257	0.02899924	0.02936599	0.02966334	0.03009035	0.03059245	0.03046976	0.03037576	0.03085574	0.03092647	0.03107223	0.03155365	0.03221768	0.03233388	0.03266141	0.03289769	0.03330277	0.03382056	0.0344091	0.03453471	0.03519293	0.0356776	0.03604222	0.03662946	0.03708985	0.03709974	0.03741572	0.03777894
Marsu	1	Mfulv	0.00327457	0.00523179	0.00749306	0.00994014	0.0122991	0.01446767	0.01679846	0.01907556	0.0210378	0.02276489	0.02380105	0.02473685	0.02544062	0.02684204	0.02775356	0.02886938	0.02980056	0.0306846	0.03172998	0.03300241	0.03396761	0.03503808	0.03621835	0.03679044	0.03724151	0.03747586	0.03796901	0.03831066	0.03870072	0.03905719	0.03932517	0.03976115	0.04023118	0.04049333	0.04065592	0.04093467	0.04130471	0.04159457	0.04221563	0.04321581	0.04354692	0.04384342	0.04401281	0.04387993	0.04454163	0.0449788	0.04559484
Marsu	2	Mfulv	0.00184766	0.00386978	0.00612597	0.00826089	0.01065479	0.01290109	0.01519256	0.01720789	0.01913044	0.02046505	0.02143262	0.02178159	0.0223272	0.02314346	0.0234644	0.02418695	0.0246418	0.02502897	0.02555673	0.02572259	0.02633666	0.02698453	0.02740697	0.02749369	0.02811686	0.0281032	0.02894993	0.02941471	0.03007498	0.03043148	0.03088842	0.03127	0.03203667	0.03238524	0.0326735	0.03350324	0.03401718	0.03429934	0.03460764	0.03485269	0.03533585	0.03569087	0.0358254	0.03577411	0.03610613	0.03583292	0.03680731
Marsu	3	Mfulv	0.00110322	0.00265937	0.00462433	0.006474	0.00808132	0.00978129	0.01153721	0.0131077	0.01407211	0.01493659	0.01613783	0.01646334	0.01730816	0.01775806	0.01845301	0.01926455	0.02000609	0.02058897	0.02119667	0.02164153	0.02187611	0.02248266	0.02340038	0.02365006	0.02421017	0.02473399	0.0247977	0.02452685	0.02436117	0.02483557	0.02548304	0.02503964	0.02512813	0.0246993	0.02495566	0.02491859	0.02470831	0.02473864	0.02461871	0.02498009	0.02565293	0.0260521	0.02663146	0.02719369	0.02782994	0.02820237	0.02840879
Orhom	1	Mfulv	0.00483262	0.00674062	0.00861405	0.01091846	0.01346765	0.01577441	0.01776252	0.01985761	0.02152622	0.02299878	0.02400041	0.02490238	0.02542361	0.02605042	0.02676878	0.02734233	0.02794753	0.02835583	0.02876411	0.02921563	0.03021037	0.03062857	0.03114856	0.03197908	0.03261668	0.03279988	0.03311547	0.03360422	0.03382782	0.03431871	0.03443023	0.03489817	0.03473439	0.03498678	0.03505143	0.03501261	0.03530147	0.03546036	0.03552655	0.03581757	0.03579383	0.03603396	0.0361311	0.03619696	0.03655365	0.03664053	0.03685243
Orhom	2	Mfulv	0.00420943	0.00527345	0.00667094	0.00837988	0.01010293	0.01186549	0.01348127	0.01528156	0.01678277	0.0182079	0.01904243	0.0196385	0.01999368	0.02020215	0.02048809	0.02099994	0.02148298	0.02177212	0.02199362	0.02200415	0.02207388	0.02205818	0.02216257	0.02252034	0.02252364	0.022727	0.02329207	0.02367863	0.02415853	0.02458409	0.02490751	0.02534857	0.02557638	0.02601157	0.02660371	0.02712927	0.0280628	0.02805653	0.02853283	0.02864754	0.02896869	0.02922066	0.02929924	0.02947567	0.02935659	0.02957306	0.03023959
Orhom	3	Mfulv	0.00068128	0.00154619	0.00298263	0.00437521	0.00563836	0.00740585	0.00896091	0.01020921	0.01141489	0.01249013	0.01328023	0.01387779	0.01399085	0.01429417	0.01490953	0.01540551	0.01552832	0.01656328	0.01708557	0.01739233	0.0174324	0.01770608	0.01872189	0.01912795	0.01951119	0.02051033	0.02068682	0.02100743	0.0211578	0.02116637	0.02124394	0.02152016	0.02146213	0.02169025	0.0218471	0.02199482	0.02186745	0.02227008	0.02254608	0.02287954	0.02292425	0.02362911	0.02405165	0.0243282	0.02459728	0.02508623	0.02543359
Pgutt	1	Mfulv	0.00642159	0.00836897	0.01046394	0.0124686	0.01455486	0.01650635	0.01824851	0.01991941	0.02133195	0.02272608	0.02375396	0.02399317	0.02432074	0.02481601	0.02540567	0.02582782	0.02661316	0.02704659	0.02724961	0.02804789	0.02859986	0.02915185	0.02940767	0.02941461	0.02946843	0.0296575	0.02988581	0.03027097	0.03049579	0.030916	0.03134541	0.0311592	0.03135297	0.03152506	0.03242561	0.0328022	0.03331792	0.03374177	0.03424342	0.03507595	0.03539716	0.03558053	0.03565251	0.03568971	0.03595902	0.03647584	0.03682722
Pgutt	2	Mfulv	0.00351907	0.00504149	0.00687713	0.00866888	0.01036626	0.01225311	0.01428014	0.01591221	0.0173071	0.01848709	0.01951569	0.01998831	0.02033194	0.02073055	0.02121304	0.02165457	0.02211401	0.02290782	0.02336531	0.02394009	0.02449487	0.02473812	0.02496321	0.02512765	0.02536125	0.0258482	0.02607994	0.02594552	0.02610125	0.02633236	0.02656997	0.02640278	0.02638233	0.02674164	0.02695765	0.02722319	0.02760686	0.02810292	0.02837042	0.02891402	0.02912612	0.02938966	0.02943699	0.02997212	0.03024311	0.0303716	0.03041742
Pgutt	3	Mfulv	0.00098054	0.00256977	0.00396656	0.00559618	0.00728304	0.00913419	0.0105779	0.01219031	0.01335109	0.01419815	0.01508785	0.01560756	0.01535929	0.01533371	0.01566629	0.01602061	0.01665159	0.01704561	0.01717603	0.01720672	0.01726065	0.01810673	0.01820595	0.01873441	0.0190534	0.01962299	0.01995119	0.02046875	0.02048347	0.02102167	0.02135375	0.02153048	0.02158596	0.02175459	0.02254065	0.02254055	0.02308058	0.02306816	0.02304568	0.02317184	0.02365473	0.02415267	0.02460344	0.02480235	0.02485591	0.02510461	0.02530691
Rat	1	Mfulv	0.00077775	0.00313469	0.00583314	0.00873613	0.01183022	0.01498826	0.01830677	0.02115252	0.02393551	0.02637624	0.02810203	0.02890804	0.02972274	0.03044692	0.03131065	0.03193356	0.03273248	0.03375945	0.03448892	0.03522167	0.03568379	0.03601312	0.03694647	0.03731221	0.03774878	0.0381322	0.03864992	0.03884222	0.03910099	0.03950577	0.03961426	0.03974564	0.04001781	0.04044277	0.04098791	0.04131363	0.04151942	0.04222336	0.04309241	0.04385294	0.04439759	0.04480511	0.04537012	0.04548336	0.04600494	0.0465178	0.04690393
Rat	2	Mfulv	0.00092713	0.00323506	0.0059004	0.0090816	0.01186923	0.01464637	0.0172977	0.02010361	0.02236635	0.02435378	0.02578712	0.02637322	0.02736499	0.02880529	0.02957683	0.03059144	0.0311927	0.03152401	0.03212484	0.03267718	0.03311756	0.03386271	0.0346957	0.03554399	0.0354337	0.03577106	0.0360009	0.03673609	0.03691825	0.03715023	0.0372077	0.0370079	0.03722175	0.03770636	0.03804434	0.03834339	0.03835613	0.03855473	0.03871372	0.03860063	0.03883445	0.03907106	0.03976731	0.04010895	0.04024308	0.04074174	0.04103357
Rat	3	Mfulv	0.00030858	0.0025184	0.00476984	0.00725475	0.00966956	0.01192668	0.01411896	0.01606732	0.01754785	0.01906206	0.02021407	0.0207424	0.02095702	0.02124817	0.02148242	0.02211195	0.02285487	0.0237486	0.02466091	0.02519145	0.02586841	0.02690022	0.02772194	0.0284708	0.02902145	0.02977203	0.03014817	0.03026217	0.03043209	0.0309697	0.03085605	0.0308628	0.03088266	0.03122791	0.03132231	0.03149012	0.03133272	0.0317863	0.03169563	0.03186448	0.03199725	0.03271658	0.03332313	0.03385549	0.03425584	0.03504975	0.03484268
Abitu	1	Mhemp	0.00037265	0.00113163	0.00212277	0.00327124	0.00432857	0.00533106	0.00597383	0.00690782	0.00772849	0.00825968	0.00855553	0.00866022	0.00869486	0.00868869	0.00861982	0.00860587	0.00857044	0.00853847	0.00874827	0.00868493	0.00911839	0.00950036	0.01009642	0.01065286	0.01094084	0.01164032	0.01191101	0.01238756	0.01278963	0.01304517	0.01314734	0.01298532	0.01326879	0.01317399	0.01346099	0.01298558	0.01261394	0.01280939	0.01292208	0.01315877	0.01381279	0.01392238	0.01428889	0.01459133	0.01500886	0.01563592	0.01543366
Abitu	2	Mhemp	-0.00200682	-0.00151281	-0.00145859	-0.00101049	-0.00040937	0.00023923	0.00070915	0.00131487	0.00216762	0.00312772	0.00373467	0.0042114	0.00447394	0.00503407	0.00545614	0.00625473	0.00697808	0.00749393	0.00832664	0.00886324	0.00944003	0.00985818	0.00981242	0.0100533	0.01030944	0.0105162	0.01056811	0.01097868	0.01138373	0.01127323	0.01133167	0.01128698	0.01160412	0.01181533	0.01169479	0.01179515	0.01215441	0.01246984	0.01278753	0.01287651	0.01318113	0.01303144	0.01249342	0.01214125	0.01255535	0.01279177	0.01301352
Abitu	3	Mhemp	-0.0020168	-0.00223869	-0.00192895	-0.00163343	-0.00129599	-0.00110322	-0.00055458	-0.00030766	0.00023118	0.00110926	0.00187545	0.00274014	0.00358959	0.00431557	0.00452697	0.00490115	0.00513626	0.00550499	0.00590155	0.00643211	0.00623879	0.00614945	0.0066191	0.00678959	0.00656114	0.00648444	0.00664681	0.00669095	0.00733942	0.00738507	0.00714625	0.00722896	0.00735267	0.00719356	0.00734641	0.0075615	0.00728268	0.00735073	0.00733792	0.00735319	0.00746583	0.00791857	0.00810943	0.00840319	0.0085843	0.00877689	0.00921796
Acaro	1	Mhemp	0.00193117	0.00281356	0.00339216	0.00409157	0.00480488	0.00592409	0.00610598	0.00685467	0.00732368	0.00795966	0.00821513	0.00851671	0.00916908	0.00938471	0.00921366	0.00988619	0.01038297	0.01082763	0.01123842	0.01188886	0.0120698	0.01205391	0.01168538	0.01177834	0.01188907	0.01212936	0.0115547	0.01186995	0.01203931	0.01257873	0.01257732	0.01288	0.01299984	0.01280102	0.01287949	0.01324151	0.01375253	0.01373869	0.0140275	0.01476462	0.01471871	0.01466427	0.01474983	0.01495405	0.01489004	0.01511127	0.01526777
Acaro	2	Mhemp	-0.00218536	-0.00221616	-0.00163291	-0.0010529	-0.00036236	0.00048149	0.00149898	0.00221455	0.00312353	0.00404007	0.00491451	0.00555343	0.00598378	0.00686659	0.00727268	0.00765218	0.00784136	0.00819875	0.0086585	0.0090883	0.0096674	0.00974506	0.01008433	0.01041205	0.01026661	0.0106854	0.01067608	0.01053962	0.01071402	0.01088418	0.01116291	0.01129182	0.01137933	0.01226111	0.01262867	0.01278989	0.01323562	0.01343398	0.01422155	0.01457371	0.01478711	0.01419383	0.01407349	0.01424476	0.0138483	0.01376614	0.01326238
Acaro	3	Mhemp	-0.00201701	-0.00131993	-0.00038074	0.00008973	0.00078596	0.00138148	0.00212827	0.00290854	0.00314266	0.00362779	0.00384717	0.00400033	0.00453018	0.00484265	0.0050533	0.0052755	0.00504386	0.00440683	0.00467997	0.00491984	0.00504022	0.00550811	0.00553966	0.00537538	0.0052932	0.00566735	0.005845	0.00590039	0.00600993	0.00632675	0.00621139	0.00620789	0.00610391	0.00600235	0.00621524	0.00624195	0.00602666	0.00636791	0.00692871	0.00672373	0.00652713	0.00615843	0.00616648	0.00593198	0.00607487	0.006878	0.00703304
Amphi	1	Mhemp	0.00018082	0.00092404	0.00168633	0.00231211	0.00306441	0.0038619	0.00462408	0.00529669	0.00602268	0.00669003	0.00706534	0.00739788	0.00790811	0.0080672	0.00880513	0.00942461	0.00978711	0.01008283	0.01049918	0.01102884	0.01129194	0.01163203	0.01172072	0.01182961	0.01197769	0.01197218	0.01162975	0.0117485	0.01195179	0.01219508	0.01231046	0.01271462	0.01312149	0.01344605	0.01408259	0.0144478	0.01474068	0.01488141	0.01535949	0.01551036	0.01557799	0.01595368	0.01607736	0.01645479	0.01641833	0.01617654	0.01650286
Amphi	2	Mhemp	-0.00077839	-0.0003128	0.00033488	0.00108834	0.00197448	0.00277266	0.00351398	0.00398337	0.00456982	0.005307	0.00575782	0.00605862	0.00630257	0.00703271	0.00750469	0.00753931	0.00774226	0.00831037	0.00844141	0.00884473	0.00891885	0.00907068	0.00910322	0.00895504	0.00908336	0.00912609	0.00922272	0.00915957	0.00960077	0.00944551	0.00992126	0.01038423	0.01125458	0.01206324	0.01238937	0.01301244	0.01382603	0.01422937	0.01470952	0.01486613	0.01491575	0.01501246	0.01507954	0.01518669	0.01555464	0.01550091	0.01518344
Amphi	3	Mhemp	-0.00332276	-0.00309823	-0.00218042	-0.00153795	-0.00071673	-0.00016553	0.00043043	0.00127176	0.00187049	0.00253467	0.00326482	0.00403118	0.00432784	0.00479747	0.00528284	0.00526182	0.00535723	0.00569919	0.00627668	0.00662411	0.00679076	0.00738485	0.00829983	0.00839218	0.00875911	0.00889174	0.00944422	0.0101296	0.01067811	0.01138356	0.0120797	0.01240577	0.01266912	0.01261423	0.0125902	0.01243374	0.01246745	0.01282969	0.01271879	0.01238115	0.01245353	0.01297599	0.01282537	0.01244627	0.01254521	0.01287453	0.0133891
Bcons	1	Mhemp	0.00261533	0.00280626	0.00312422	0.00332937	0.00355916	0.00373486	0.00426906	0.00420015	0.00432715	0.00446026	0.00457963	0.00493319	0.00517021	0.00507342	0.00520259	0.00509	0.00496508	0.00514478	0.0051696	0.00506872	0.00539789	0.00539486	0.00571064	0.00568837	0.00584146	0.00623454	0.00673771	0.00649221	0.00674381	0.00700041	0.00731592	0.00778085	0.00784454	0.00798947	0.00768246	0.00786375	0.00787317	0.0082802	0.00816172	0.00804665	0.00818235	0.00819369	0.00843266	0.0085371	0.00857557	0.00859516	0.00851614
Bcons	2	Mhemp	0.006194	0.00637327	0.00646215	0.00695415	0.00708463	0.0075067	0.00818882	0.00873368	0.00910319	0.00971484	0.01026109	0.01077086	0.01064731	0.01055739	0.01022618	0.01059692	0.01072883	0.01139154	0.01116426	0.01144298	0.01136835	0.01134776	0.01123594	0.01149883	0.01148783	0.01176144	0.01209685	0.01214337	0.01224582	0.01253214	0.01255429	0.01281222	0.01299448	0.01324073	0.0131923	0.01380569	0.01385133	0.01435835	0.01382987	0.01431057	0.01418703	0.01394829	0.01407243	0.01416972	0.01418357	0.01396465	0.01408867
Bcons	3	Mhemp	0.00198631	0.00268503	0.00329547	0.00407607	0.0046745	0.00539531	0.00597773	0.0064021	0.00704144	0.00796104	0.00850411	0.00919116	0.00999608	0.0103174	0.01059633	0.01064745	0.01092686	0.01110348	0.01129739	0.01139271	0.01127957	0.01108313	0.01070904	0.01052333	0.00997287	0.00966548	0.00953625	0.00939244	0.00988592	0.01048084	0.0105592	0.01090196	0.01142437	0.01159051	0.01202748	0.01206688	0.01254418	0.01274035	0.01285192	0.01303612	0.01288029	0.01322759	0.01331891	0.01322632	0.01326479	0.01332206	0.0134385
Bimbr	1	Mhemp	0.00199399	0.00315033	0.00391824	0.00495557	0.00601302	0.00707269	0.00828865	0.00921929	0.01028977	0.01095625	0.01144698	0.01188751	0.01248381	0.0130336	0.01362559	0.01375302	0.01406621	0.01437955	0.01520716	0.01543351	0.01535063	0.01520707	0.01489516	0.0150429	0.01523824	0.01522554	0.01559079	0.01552687	0.0155271	0.01538352	0.01562896	0.0161742	0.01663815	0.01699574	0.01732702	0.01770696	0.01829232	0.01863005	0.01917303	0.01926324	0.01919366	0.01925011	0.01944087	0.01984704	0.01977214	0.01961183	0.01985569
Bimbr	2	Mhemp	0.00107957	0.00194896	0.0031953	0.00387988	0.00455836	0.00550477	0.00622679	0.0070686	0.00778685	0.00800917	0.00864279	0.00912001	0.00954695	0.00975569	0.01029937	0.01089302	0.01105724	0.01191653	0.01284736	0.01308743	0.01359142	0.01403594	0.01440155	0.01444984	0.01435672	0.01447286	0.0144438	0.0145935	0.014274	0.0143675	0.01444676	0.0140452	0.01367184	0.0135403	0.01370316	0.01389789	0.01430097	0.0146101	0.01502833	0.0153575	0.01603642	0.01632156	0.01695989	0.01767699	0.01809268	0.01836513	0.01902441
Bimbr	3	Mhemp	0.00146535	0.00137056	0.00195026	0.0024129	0.00242948	0.00276867	0.0031424	0.00353134	0.00381474	0.00415997	0.00455616	0.00480712	0.00520561	0.00544954	0.00553986	0.0058904	0.00625321	0.00650861	0.00684886	0.00725627	0.00760745	0.00796553	0.00896922	0.00908985	0.00907227	0.00950521	0.00941186	0.00958468	0.00952252	0.0094869	0.00953328	0.00939233	0.00923569	0.00895985	0.00913641	0.0095614	0.00933264	0.00928957	0.00937524	0.00985525	0.0097767	0.00992858	0.01032968	0.01024806	0.01018026	0.00984003	0.0098026
Fish	1	Mhemp	0.0011065	0.00175283	0.00207285	0.00284285	0.00351756	0.00440818	0.00547777	0.00658957	0.00762238	0.00839198	0.00916044	0.00999446	0.01082034	0.0114369	0.01129059	0.01169791	0.01223688	0.01254468	0.01282659	0.01361381	0.01379871	0.01414443	0.01430791	0.01459416	0.01467353	0.01531879	0.01603281	0.01612621	0.01620468	0.01612887	0.01623599	0.01641208	0.01693998	0.01679539	0.01687596	0.017423	0.01760423	0.01785797	0.01817174	0.01866538	0.01869377	0.01874169	0.01880158	0.01834986	0.01870308	0.01900464	0.01907921
Fish	2	Mhemp	0.00019513	0.00122498	0.00254124	0.0040346	0.00516825	0.00633101	0.00727113	0.00843273	0.00917415	0.00941391	0.01006166	0.01029803	0.01063464	0.01048234	0.01102456	0.01098765	0.01153598	0.01198527	0.01258033	0.01266392	0.01321411	0.01387981	0.0147087	0.01525607	0.01534538	0.01600719	0.01618173	0.01633982	0.01631387	0.01644522	0.01699024	0.01723873	0.01739253	0.01736801	0.01739701	0.01671046	0.01706712	0.01691164	0.01716267	0.01735121	0.01815123	0.01843327	0.01878733	0.01894896	0.01901067	0.01947279	0.01956911
Fish	3	Mhemp	-0.00067903	0.00036326	0.00113668	0.00196868	0.00325967	0.00458374	0.00582966	0.00732482	0.0081747	0.00942403	0.01032279	0.01085793	0.01131388	0.01172162	0.01198815	0.01211962	0.01220731	0.01264867	0.01314964	0.01412098	0.01499444	0.01535498	0.01559009	0.01609334	0.01677506	0.01706295	0.01712717	0.01722155	0.01717848	0.01739336	0.01733049	0.01712654	0.01724964	0.01734502	0.01719603	0.01724872	0.01755496	0.01799262	0.01880018	0.01899224	0.01893261	0.01874427	0.0188595	0.01879468	0.01880302	0.0182987	0.0185711
Gecko	1	Mhemp	0.00126553	0.00252332	0.00291505	0.00361932	0.00440535	0.00523236	0.00621788	0.00674963	0.00705249	0.00784436	0.00845715	0.00852928	0.00867911	0.00865364	0.00861814	0.00908572	0.00918108	0.00935612	0.00977204	0.00987958	0.01043357	0.01071465	0.01070771	0.01094273	0.01095037	0.01107475	0.01150679	0.01140014	0.01174278	0.01251083	0.01290939	0.01275512	0.01286569	0.01272954	0.01260809	0.01269411	0.01232043	0.01226529	0.01223325	0.01238764	0.01259746	0.01259216	0.01294519	0.0128808	0.01291919	0.01335092	0.01380584
Gecko	2	Mhemp	-0.00313005	-0.00282845	-0.00231617	-0.00215075	-0.001592	-0.00093495	-0.00006241	0.00041125	0.00096736	0.00161752	0.00204156	0.0020736	0.00170542	0.00222943	0.00256465	0.0030477	0.00314605	0.00399952	0.00460961	0.00476176	0.00509887	0.00525585	0.00553639	0.00562154	0.00634687	0.00659075	0.00707556	0.00676725	0.00679571	0.00681302	0.00643306	0.00629276	0.00638556	0.00650733	0.0068654	0.00714818	0.00731728	0.00797532	0.00804912	0.00819156	0.00793753	0.00832953	0.00855344	0.00849086	0.00861932	0.00865956	0.00885376
Gecko	3	Mhemp	-0.00105479	-0.00086103	-0.00082505	-0.00050592	-0.00019809	0.00035093	0.00082852	0.00120922	0.00173042	0.00227554	0.00249315	0.00301159	0.00358683	0.00386432	0.00383477	0.00414314	0.00462236	0.00483047	0.00535119	0.00589245	0.00635612	0.00653806	0.00677273	0.00677109	0.00691219	0.00741296	0.00749621	0.00775242	0.00819533	0.00785241	0.00759735	0.0081453	0.00811128	0.00789224	0.00786676	0.00778536	0.00822152	0.0084309	0.00856219	0.00885652	0.00947442	0.00967439	0.010571	0.01052074	0.01139036	0.01189426	0.01227171
Ggall	1	Mhemp	-0.00081078	0.00015758	0.00073562	0.00128125	0.00164041	0.00242376	0.00277134	0.00346549	0.00358656	0.00412254	0.00426349	0.00452851	0.00498694	0.00586724	0.00649839	0.00713355	0.00766269	0.00835705	0.00850489	0.00857213	0.0091139	0.00956253	0.00898172	0.00907386	0.00900764	0.00938669	0.00916487	0.00924391	0.00859102	0.00832265	0.00798248	0.00815047	0.00827689	0.00864697	0.00914243	0.00945331	0.00991476	0.01048876	0.01117896	0.01138424	0.01193594	0.01248467	0.01264337	0.01347961	0.01402821	0.01455118	0.01480367
Ggall	2	Mhemp	0.00044492	0.00101931	0.00196734	0.0029654	0.00399054	0.00458132	0.00532684	0.00613617	0.00690154	0.00744276	0.00819396	0.00840868	0.00852261	0.00891518	0.00952087	0.00965588	0.00989722	0.01030513	0.01085371	0.01099144	0.01122992	0.01152806	0.01215719	0.01250736	0.01306184	0.0131116	0.01352958	0.01381745	0.01388417	0.01408421	0.01435342	0.01435903	0.0143964	0.0146632	0.01502149	0.01511326	0.01542316	0.01549005	0.01551829	0.01538852	0.01534088	0.01522825	0.01570141	0.01607458	0.01645547	0.01618012	0.01613911
Ggall	3	Mhemp	-0.00293542	-0.00266753	-0.0025733	-0.00295233	-0.00292276	-0.00263933	-0.0022274	-0.00130529	-0.00075479	-0.00039504	0.0003475	0.00094888	0.00139298	0.00147336	0.00201588	0.00250607	0.00318179	0.00396495	0.00506282	0.00559373	0.00564764	0.00598794	0.00559573	0.00558805	0.00655549	0.00716938	0.00743707	0.00775662	0.00755173	0.00747133	0.007442	0.00713281	0.00681965	0.0066571	0.00688776	0.0074544	0.00794388	0.00817417	0.0082156	0.00775946	0.00770733	0.00762507	0.0077342	0.00826072	0.00894854	0.00876458	0.0088325
Marsu	1	Mhemp	0.00197228	0.00192024	0.00187953	0.00212401	0.00230292	0.00284701	0.0030944	0.00341465	0.00376945	0.00438011	0.0049436	0.00559829	0.00638685	0.0066769	0.00681514	0.00746544	0.00775088	0.00784263	0.00781307	0.00798161	0.00775721	0.00755594	0.00762418	0.00798963	0.00791999	0.00803179	0.0078438	0.00797256	0.00832135	0.00888173	0.00934894	0.01049393	0.01123934	0.01148418	0.01114135	0.01111163	0.01128796	0.01111805	0.01095875	0.01084633	0.01100652	0.01120958	0.01132462	0.01128472	0.01109128	0.01156685	0.01204456
Marsu	2	Mhemp	0.00068404	0.0011075	0.00169991	0.00240965	0.00335858	0.0042574	0.00476123	0.00517173	0.00577241	0.00607733	0.00636506	0.00628417	0.00626483	0.00657398	0.00658944	0.00709519	0.00741002	0.00763509	0.00812415	0.00845925	0.00860992	0.00906834	0.0098774	0.01061231	0.01097318	0.01152245	0.01166765	0.01224595	0.01300985	0.01327364	0.01366616	0.013485	0.01374595	0.01375443	0.01367755	0.01403533	0.01392249	0.01365369	0.01323363	0.01374718	0.01383779	0.01328939	0.01336326	0.01315606	0.01266465	0.01295503	0.01322837
Marsu	3	Mhemp	-0.00126368	-0.00092683	-0.00046888	0.00011833	0.00044667	0.00095033	0.00096617	0.00136593	0.00212988	0.00233122	0.00241478	0.00261393	0.00288404	0.00316515	0.00281167	0.00311581	0.00326395	0.00354145	0.00366176	0.00395483	0.00388061	0.00377253	0.00367864	0.00401989	0.00358722	0.003605	0.00333588	0.00387026	0.00427129	0.00374425	0.00368112	0.00396525	0.00383058	0.00466175	0.00511018	0.00554493	0.00585612	0.00665722	0.00735662	0.00800442	0.00833565	0.00852752	0.00897162	0.00951424	0.00951575	0.00995323	0.010067
Orhom	1	Mhemp	0.00087937	0.00123148	0.00165591	0.00187844	0.00239303	0.00292096	0.00319582	0.00347042	0.00373539	0.00408124	0.0040632	0.0042735	0.00451727	0.00477104	0.00498158	0.00550583	0.00543809	0.00556708	0.005817	0.00581046	0.00630581	0.00643312	0.00670317	0.00686168	0.00720027	0.00716846	0.00683515	0.00709911	0.00723509	0.00727281	0.00717608	0.00709693	0.00694474	0.00679217	0.00688552	0.00704146	0.00690822	0.00673773	0.00693267	0.00710702	0.00732396	0.0073902	0.00750919	0.00751501	0.00770476	0.00765713	0.00763511
Orhom	2	Mhemp	0.00380296	0.00432056	0.00471398	0.00477462	0.00496866	0.00510851	0.00539143	0.00569043	0.00622568	0.00658703	0.006979	0.00737235	0.00754603	0.00767489	0.00711389	0.00714288	0.00694103	0.00685245	0.00727218	0.00754688	0.00800736	0.0086231	0.00861086	0.00847649	0.00881437	0.00871552	0.00892328	0.00920667	0.00926895	0.00911696	0.00907837	0.00903239	0.00891638	0.00901856	0.00900461	0.00942639	0.00918489	0.00940408	0.00994844	0.01000712	0.01068408	0.01088034	0.01054156	0.01086839	0.01102347	0.01112008	0.01094922
Orhom	3	Mhemp	0.00077686	0.0013353	0.00156332	0.00191432	0.00254656	0.00300623	0.00350964	0.00417288	0.00442314	0.00473666	0.00518697	0.00587395	0.00664094	0.00679267	0.0069921	0.00739346	0.00778576	0.00803899	0.00825615	0.00805292	0.00800691	0.00806644	0.00798002	0.0078974	0.00801175	0.00778092	0.00779771	0.00781296	0.00744417	0.00753388	0.00768827	0.0080021	0.00770497	0.00802426	0.00830242	0.00848082	0.00831769	0.00848814	0.00817167	0.00837432	0.00881576	0.00921085	0.00931528	0.009348	0.00944961	0.00935739	0.00968596
Pgutt	1	Mhemp	-0.000354	0.00007221	0.00032186	0.00095989	0.00153203	0.0023144	0.00315548	0.0036099	0.00438659	0.00481304	0.00558075	0.00607798	0.00588366	0.00600701	0.00669238	0.00711916	0.0073606	0.00823175	0.00842626	0.00867901	0.00866041	0.00905775	0.0086115	0.00867064	0.00858831	0.00878387	0.00862148	0.0080945	0.00806687	0.00763136	0.00754278	0.00733147	0.00718446	0.00763044	0.00861862	0.00907413	0.00895985	0.00927182	0.00918189	0.00942828	0.00957305	0.00962387	0.0094733	0.00975757	0.01007445	0.01042326	0.01055917
Pgutt	2	Mhemp	-0.00039718	0.00087228	0.00223252	0.00341816	0.0045296	0.00579282	0.00672686	0.00753432	0.00828953	0.00898278	0.009149	0.00916925	0.00892366	0.00929493	0.0093997	0.00950377	0.00931842	0.00923379	0.00935895	0.00955838	0.0098812	0.01036026	0.0108392	0.01078382	0.01092497	0.01105121	0.01112858	0.01157994	0.01198567	0.01230378	0.01256194	0.01291688	0.01293532	0.01337174	0.01339377	0.013396	0.0136416	0.01382976	0.01413386	0.01454513	0.01485849	0.01498728	0.01484604	0.01445435	0.01459888	0.01422033	0.01448244
Pgutt	3	Mhemp	-0.00014291	-0.00026265	-0.00038135	-0.00048031	-0.00030565	-0.00016636	-0.00022441	0.00012012	0.00049601	0.00087791	0.00111882	0.00195995	0.00219363	0.00236908	0.00305115	0.00320861	0.00324104	0.00379816	0.0043957	0.00464619	0.00475297	0.00582272	0.00614422	0.00628745	0.00661173	0.0066153	0.0065076	0.00676668	0.00648854	0.00651915	0.00612471	0.00653088	0.00621583	0.00613007	0.00598432	0.00571172	0.00569299	0.0061028	0.006314	0.00615486	0.00692011	0.00760361	0.00735277	0.00743969	0.00765799	0.00768325	0.0079639
Rat	1	Mhemp	0.00148413	0.00142893	0.00168411	0.00235134	0.00299917	0.00420861	0.00492404	0.00573975	0.00676794	0.0075947	0.00832969	0.0088616	0.00918862	0.00956328	0.00965122	0.010374	0.01094175	0.01172638	0.01210848	0.01254115	0.0125375	0.01249253	0.01304689	0.01369375	0.01381154	0.01449274	0.01447745	0.01468236	0.01525656	0.01493017	0.01456521	0.01440435	0.01456318	0.01472265	0.01468333	0.01502889	0.01500589	0.01502254	0.01483849	0.01491799	0.01457049	0.01509817	0.01517461	0.01554204	0.01595463	0.01656224	0.0169835
Rat	2	Mhemp	0.00096926	0.00124837	0.00156621	0.00209944	0.00292169	0.00338075	0.00363207	0.00446108	0.00501206	0.00574843	0.00625349	0.00687596	0.00728444	0.00747333	0.00801817	0.0083545	0.00899772	0.00956871	0.00983838	0.00959271	0.00957944	0.00999245	0.01028172	0.01034542	0.01053739	0.01039373	0.01052941	0.01095922	0.01097874	0.01142926	0.01154578	0.01218107	0.01278563	0.0130101	0.01349981	0.01391402	0.01428124	0.01415265	0.01422121	0.01382148	0.01433721	0.0147385	0.01455849	0.01484617	0.01532463	0.01556044	0.01566355
Rat	3	Mhemp	0.00075218	0.00174145	0.00275432	0.00385099	0.00509036	0.00622729	0.00718533	0.00773855	0.00870025	0.00918198	0.00981777	0.01016489	0.01082177	0.01181702	0.01263265	0.01332965	0.01359293	0.01435586	0.01444547	0.01545417	0.01581955	0.01589406	0.01612232	0.01613541	0.01592412	0.01580271	0.01593595	0.01576579	0.01587849	0.01572551	0.01617144	0.01658843	0.01711138	0.01752349	0.01751796	0.01754841	0.01724185	0.01795927	0.01818169	0.01882109	0.01875098	0.01915923	0.01979146	0.02001058	0.0204406	0.02107451	0.02165549
Abitu	1	Mibib	0.0020044	0.00173582	0.00185313	0.0019512	0.00198136	0.00259701	0.00277325	0.00300359	0.00341798	0.00410173	0.00465299	0.00492087	0.00534428	0.00569	0.00577386	0.00565367	0.00495296	0.00492228	0.00480096	0.00527192	0.0053499	0.00543875	0.00607045	0.00613542	0.00650523	0.00714103	0.00700776	0.00751958	0.0080532	0.00821602	0.00830013	0.0084167	0.00836456	0.00847795	0.00856236	0.00808007	0.00757916	0.0079154	0.00790746	0.00839226	0.00827981	0.00864338	0.00871374	0.00849635	0.00893737	0.00885381	0.00874794
Abitu	2	Mibib	0.00039843	0.00083987	0.00133307	0.00187923	0.00217338	0.00242563	0.00297178	0.00354161	0.00395362	0.00411648	0.0041464	0.00395781	0.00442332	0.00498772	0.00571346	0.00631565	0.00627715	0.0069741	0.00697876	0.00749983	0.00783338	0.00747402	0.00731029	0.00736919	0.0074103	0.00776103	0.00790361	0.00796255	0.00745653	0.00721919	0.0070963	0.00690413	0.00670851	0.00664723	0.00668564	0.0066674	0.00646457	0.00692643	0.00687474	0.00717415	0.00736734	0.00769549	0.00770997	0.00797076	0.00837513	0.00878534	0.00889467
Abitu	3	Mibib	-0.00016132	0.00112649	0.00220942	0.00342375	0.00456863	0.00537193	0.00636083	0.00709626	0.00760818	0.00789004	0.00805168	0.00780649	0.00770018	0.00749885	0.0075477	0.00738005	0.00731656	0.00756242	0.00782077	0.00803416	0.00838774	0.0085316	0.00899467	0.00908882	0.00917019	0.00957715	0.01043881	0.01024555	0.01042193	0.01073724	0.01084385	0.01078647	0.01082906	0.01103589	0.01119774	0.0110072	0.01084951	0.01077109	0.01088775	0.01077495	0.01087642	0.01087872	0.01150924	0.0110617	0.01142163	0.01202303	0.01151483
Acaro	1	Mibib	-0.0007522	-0.00007559	-0.00003057	0.00012009	0.00060621	0.00078346	0.00145175	0.00189204	0.00245338	0.00313116	0.0033707	0.00363791	0.00423059	0.00453291	0.00495442	0.0049263	0.00567389	0.00599199	0.00573028	0.00615415	0.00653443	0.00711802	0.00681265	0.00711756	0.00762472	0.00790767	0.00854043	0.00871292	0.00931618	0.00981094	0.009787	0.0104305	0.0104597	0.01074519	0.01105772	0.01112424	0.01142132	0.01163684	0.01207353	0.0125525	0.0127124	0.01313795	0.01323382	0.01377488	0.01397217	0.01403779	0.01385769
Acaro	2	Mibib	-0.00005252	0.00100866	0.00213695	0.00309562	0.00399608	0.00510248	0.00567003	0.00679007	0.00695415	0.00724794	0.00744145	0.00766646	0.00806251	0.00802236	0.0082895	0.00823818	0.00827559	0.00816852	0.00776844	0.00793627	0.00820563	0.00841257	0.00874445	0.00878966	0.00910552	0.0095871	0.00977731	0.01019539	0.01031259	0.01085508	0.01150804	0.01186237	0.01226539	0.01276677	0.01276671	0.01290683	0.01302438	0.01290014	0.01310468	0.0134365	0.01336269	0.0135264	0.01361521	0.0131047	0.01294282	0.01292644	0.01288266
Acaro	3	Mibib	0.00580824	0.00638788	0.00752457	0.00852574	0.00931026	0.01083338	0.01157692	0.01245946	0.01303799	0.01348463	0.01372709	0.01388916	0.01341663	0.0136956	0.01383205	0.01413416	0.0142092	0.01464681	0.01480016	0.01510897	0.01511928	0.015152	0.01543469	0.01585939	0.01578641	0.01656911	0.01624047	0.01674107	0.01664947	0.01662064	0.01671794	0.01676895	0.0166646	0.01701784	0.01701327	0.01696151	0.01698837	0.0173419	0.01741861	0.01773222	0.01753262	0.01726115	0.01716032	0.01727566	0.01717966	0.01739585	0.01773642
Amphi	1	Mibib	-0.00162981	-0.00048572	0.00041012	0.00142113	0.00285688	0.00395086	0.00487605	0.00598752	0.00722074	0.00873359	0.00955438	0.00983671	0.01014547	0.01027057	0.01041718	0.01069221	0.01083726	0.01109423	0.01143141	0.01175424	0.01160043	0.01234615	0.01220134	0.01263769	0.01316549	0.01341422	0.01342674	0.01396966	0.01443203	0.01490406	0.01489557	0.01518099	0.01586369	0.01593668	0.01662705	0.01711374	0.01732596	0.01770771	0.01795827	0.01883451	0.01911004	0.01972063	0.01969441	0.02019773	0.0204176	0.02110079	0.02089871
Amphi	2	Mibib	-0.00206615	-0.00070415	0.00055319	0.00190175	0.00321629	0.00453051	0.00573263	0.00705537	0.00791801	0.00881757	0.00944731	0.00976538	0.00964908	0.00987869	0.01020789	0.01042731	0.01083204	0.01062154	0.01098615	0.01128609	0.01179975	0.01231624	0.01250582	0.01277192	0.01320018	0.01327351	0.01350405	0.01408645	0.01421423	0.01482182	0.01520733	0.01596762	0.01602045	0.0163317	0.01676892	0.01706945	0.01736727	0.01714964	0.01743378	0.01767734	0.01786728	0.01756498	0.01706086	0.01669811	0.01693071	0.01661371	0.01652812
Amphi	3	Mibib	0.00007607	0.0019581	0.00407216	0.0058898	0.00839129	0.01033069	0.01217008	0.01372338	0.01477603	0.01504624	0.01512891	0.01515489	0.01532548	0.01597652	0.01614257	0.01690681	0.01729093	0.0181726	0.01823678	0.01841346	0.0186878	0.01964681	0.02039806	0.02117608	0.02189021	0.02178405	0.02172621	0.02205027	0.02192685	0.02184362	0.02254437	0.02329329	0.02365538	0.02377377	0.02385247	0.02436687	0.02412132	0.02443582	0.0246269	0.02493683	0.02530304	0.02577555	0.02564202	0.02543621	0.02488047	0.02462845	0.02476146
Bcons	1	Mibib	0.00310934	0.00335093	0.00357461	0.00385796	0.00394008	0.00381639	0.00412731	0.00408098	0.00432978	0.00431074	0.00398539	0.00396584	0.00404099	0.00391557	0.00403933	0.00404488	0.00413124	0.00443006	0.00471389	0.00489703	0.00506613	0.00515131	0.00540409	0.0054324	0.00505686	0.00501747	0.00521929	0.00530183	0.00544525	0.00495936	0.00500299	0.00534376	0.00559456	0.00552597	0.00536206	0.005401	0.00547527	0.00581569	0.00584436	0.0058125	0.00608443	0.00628151	0.00658617	0.00636655	0.0062392	0.00662425	0.00686559
Bcons	2	Mibib	0.00760743	0.00777583	0.00779792	0.00796377	0.00811903	0.00817639	0.00818572	0.00844314	0.0086778	0.00906676	0.00944662	0.00991392	0.00976394	0.00965973	0.0094619	0.00950785	0.00969528	0.00996727	0.00993579	0.00995957	0.0098839	0.01013929	0.01001738	0.00998692	0.01002171	0.01001012	0.01002712	0.01040664	0.01039485	0.01051228	0.01052984	0.01082524	0.0107448	0.01115281	0.01161305	0.01192083	0.01265014	0.01300383	0.01308331	0.01346266	0.01370456	0.01371422	0.01418108	0.01447864	0.01472158	0.01467904	0.01421636
Bcons	3	Mibib	0.00551632	0.00612553	0.00674327	0.006942	0.00734116	0.00762607	0.00803882	0.00871435	0.009095	0.00952953	0.00955937	0.00969495	0.00970654	0.01013871	0.01037275	0.01075298	0.01082848	0.01143205	0.01172115	0.01175356	0.01161221	0.01155433	0.0114264	0.01108074	0.01113988	0.01125363	0.01148128	0.01163753	0.0116275	0.01167954	0.01139289	0.01163356	0.01166851	0.01160891	0.01164547	0.01176005	0.01157744	0.01191025	0.01216511	0.01217133	0.01221421	0.01233971	0.01266703	0.01305863	0.0133213	0.01371602	0.0138796
Bimbr	1	Mibib	0.00056112	0.00186288	0.00298044	0.00432278	0.00583895	0.00718513	0.00829879	0.00911315	0.01007688	0.01067062	0.01121714	0.011117	0.01131198	0.01129077	0.01152665	0.01250304	0.01265357	0.01255773	0.01299077	0.01312851	0.01339097	0.01419594	0.01448062	0.01512238	0.01551328	0.01566602	0.01602997	0.01652344	0.01749831	0.01783053	0.0180161	0.01823633	0.01866981	0.01880947	0.01936937	0.01959962	0.01936724	0.01979294	0.02040443	0.02060139	0.0207555	0.02117564	0.02132892	0.02159619	0.02157916	0.02206781	0.02263337
Bimbr	2	Mibib	0.00235237	0.00340367	0.00408392	0.00496833	0.00578985	0.00658468	0.00769694	0.00851182	0.00954213	0.01009332	0.01037929	0.01019886	0.01040584	0.01081891	0.01085724	0.01070434	0.01102052	0.01079487	0.01127061	0.01144518	0.01138143	0.01129613	0.01148244	0.01164425	0.01185008	0.01240229	0.01339099	0.01412868	0.01472552	0.01508525	0.01518955	0.01550427	0.01611504	0.01671444	0.01701086	0.01742873	0.01756024	0.01737937	0.01754569	0.01760637	0.01776078	0.01784881	0.01825541	0.01821073	0.0186746	0.01888284	0.01932922
Bimbr	3	Mibib	0.0035279	0.00425792	0.00530576	0.0061954	0.00699373	0.00784072	0.00883202	0.00969664	0.01034383	0.01114928	0.01160396	0.01160471	0.0118139	0.01234837	0.01222311	0.01266694	0.01302034	0.01322709	0.01398491	0.01446751	0.01482147	0.01496276	0.01522399	0.01508543	0.01484189	0.01523439	0.01565504	0.0158568	0.01609582	0.01623611	0.01563146	0.01562269	0.0157495	0.01594085	0.01573203	0.01635293	0.01674205	0.01698062	0.01733887	0.01739405	0.01733228	0.01740948	0.01744617	0.01731205	0.01743538	0.01795157	0.01828921
Fish	1	Mibib	0.00157021	0.00250672	0.00385592	0.00525685	0.00673136	0.00847489	0.00986658	0.01121194	0.01226328	0.01322537	0.01424564	0.01448487	0.01475164	0.01516351	0.01562534	0.01577075	0.01605323	0.01618885	0.0161037	0.016265	0.01590668	0.0161338	0.01651826	0.01668194	0.01721313	0.01756427	0.01804121	0.01874256	0.01881661	0.01938659	0.02005383	0.0201193	0.0204564	0.02097214	0.02090979	0.02088398	0.02111175	0.02128236	0.02132625	0.02157524	0.02181803	0.02220787	0.02266892	0.02300453	0.02335508	0.02356291	0.0244444
Fish	2	Mibib	0.00211849	0.00309205	0.00359112	0.00448853	0.00522595	0.0062031	0.00709296	0.00756962	0.00842212	0.00874076	0.00900692	0.009226	0.0094663	0.00957703	0.00931211	0.0096867	0.01023541	0.01069734	0.01115103	0.01146425	0.01204398	0.01230011	0.01251594	0.01314639	0.01337316	0.01367471	0.01376708	0.01394008	0.01427752	0.01394068	0.01411123	0.01422025	0.01444105	0.01455464	0.01457081	0.01505158	0.01525126	0.01571569	0.0160542	0.01652599	0.01727023	0.01773732	0.01817011	0.01820746	0.01871943	0.01886353	0.01896143
Fish	3	Mibib	-0.00129202	0.0035828	0.00884495	0.0137644	0.01903996	0.02413104	0.02946497	0.03423488	0.0383962	0.04197568	0.04441977	0.04572681	0.04729403	0.04877526	0.05011382	0.05110278	0.05186539	0.05326754	0.05438155	0.05503753	0.05528444	0.0561512	0.05667371	0.05670236	0.05769721	0.05815345	0.0586862	0.05933222	0.05994275	0.06039896	0.06076025	0.06122398	0.06154456	0.06175086	0.06204005	0.06239397	0.0631602	0.06393709	0.06383821	0.06394827	0.06428973	0.06483489	0.06492974	0.0650073	0.06530765	0.06514721	0.06526263
Gecko	1	Mibib	0.00241488	0.00240412	0.00263878	0.00283882	0.00277654	0.00265616	0.00285286	0.00309825	0.00326425	0.00369372	0.00403767	0.00450609	0.00479138	0.00524035	0.00514801	0.00534546	0.00593279	0.00599536	0.00654526	0.00681246	0.00742561	0.00792725	0.00869914	0.00903772	0.00903489	0.00919345	0.00963882	0.00966315	0.00973053	0.01000427	0.01014754	0.01039437	0.01040626	0.01040327	0.01029418	0.01054018	0.01084591	0.01019634	0.01064803	0.01105706	0.01154003	0.01144276	0.01186036	0.01155866	0.01147526	0.01133844	0.01175377
Gecko	2	Mibib	0.00432396	0.0051033	0.0059481	0.00672309	0.00722791	0.00773577	0.0084568	0.00888906	0.00912819	0.00931363	0.00923647	0.0092179	0.00944226	0.0099883	0.00974319	0.01006905	0.0102908	0.01074697	0.01093423	0.01118561	0.01174734	0.01200148	0.01250111	0.0125472	0.01258867	0.01289481	0.01335499	0.0130285	0.01333001	0.0130841	0.01334738	0.0137555	0.01396403	0.01443817	0.01427061	0.01468614	0.01486353	0.01532947	0.01505255	0.01534041	0.01566409	0.01582018	0.01610535	0.01614483	0.01627817	0.01598353	0.01642997
Gecko	3	Mibib	0.00101923	0.00421408	0.00789415	0.01143754	0.01511607	0.01870407	0.02233136	0.02534534	0.02849596	0.03078432	0.03267136	0.03380114	0.03460196	0.0360526	0.03678017	0.03769731	0.03862776	0.03876234	0.03990036	0.04097453	0.04152992	0.04217229	0.04295008	0.04306931	0.04355161	0.04409463	0.0447678	0.04497884	0.04579941	0.04625411	0.04679563	0.0471411	0.04802081	0.04883765	0.04871107	0.04924602	0.04906046	0.04876109	0.04917489	0.04917049	0.04878633	0.04857	0.04830309	0.04827513	0.04834721	0.04842297	0.04832361
Ggall	1	Mibib	-0.00279364	-0.00243535	-0.00182539	-0.00121172	-0.00028493	0.00059097	0.00161169	0.00262506	0.00351043	0.00462682	0.00550966	0.00593079	0.00609382	0.00659471	0.00687783	0.00720303	0.00776106	0.00877947	0.00878604	0.00830647	0.0080009	0.00798571	0.00784446	0.00789579	0.00832212	0.00856296	0.00891935	0.00934746	0.00998794	0.01039801	0.01092874	0.0111614	0.011474	0.01179116	0.01203816	0.01249095	0.01332348	0.01308916	0.01293575	0.01322727	0.01298824	0.01326527	0.01304262	0.01329372	0.01334095	0.01356223	0.01389481
Ggall	2	Mibib	-0.00263855	-0.00191178	-0.00086963	0.00009428	0.00086495	0.00168311	0.00237904	0.00319038	0.00370262	0.00435157	0.00487997	0.00507518	0.0052756	0.00494533	0.00549002	0.00607372	0.00593173	0.0064227	0.00687535	0.00744288	0.0074718	0.00775062	0.0080628	0.00788924	0.00777267	0.00793959	0.00802682	0.00814204	0.00812248	0.00835756	0.00857678	0.0084622	0.00831314	0.00809727	0.00917387	0.0094268	0.00992279	0.01035791	0.01120666	0.0113876	0.01132886	0.01160075	0.01162108	0.01156892	0.01197083	0.01211108	0.0125294
Ggall	3	Mibib	-0.00251251	-0.00176326	-0.00054121	0.0004055	0.00137076	0.00243619	0.00357612	0.00467386	0.00591396	0.00696232	0.00762915	0.00779745	0.00832035	0.00888826	0.00926021	0.00951021	0.00987979	0.01051123	0.01107373	0.01168198	0.01187231	0.01211736	0.01228514	0.01231229	0.01261752	0.01313822	0.01329546	0.01401842	0.01432928	0.01424563	0.01443697	0.0143066	0.01457641	0.0148716	0.01521715	0.01525852	0.01530171	0.01521811	0.01575928	0.015366	0.0154309	0.01526162	0.01537291	0.01571462	0.01594115	0.01617571	0.0163107
Marsu	1	Mibib	0.00031015	0.00115539	0.00204315	0.00265677	0.00342793	0.00456391	0.00542314	0.00591093	0.00636849	0.00690838	0.00746319	0.00765953	0.00755313	0.00813635	0.00847595	0.00890184	0.00959492	0.01021336	0.01046325	0.01088171	0.01103897	0.01144716	0.01150696	0.01163265	0.01221118	0.01251361	0.01245389	0.0120325	0.01208625	0.01208589	0.01219013	0.01204912	0.01177255	0.01210329	0.01229753	0.01248737	0.01291791	0.01312373	0.0132704	0.01340196	0.01364349	0.01403419	0.01413106	0.01467312	0.01492239	0.01486333	0.01478603
Marsu	2	Mibib	0.00277803	0.00315909	0.00357423	0.00392005	0.00479564	0.00543116	0.00569065	0.0063246	0.00686443	0.00746488	0.00801792	0.00864737	0.00883926	0.00900922	0.00962348	0.0096852	0.00980862	0.00949398	0.00956074	0.0092995	0.00929915	0.00945821	0.00938729	0.00930974	0.00962274	0.00978013	0.00958821	0.01013368	0.01028946	0.01056668	0.01101234	0.01155663	0.01180547	0.01229741	0.01288505	0.0128587	0.01296517	0.01299809	0.01314926	0.01269452	0.01332084	0.01378213	0.01368199	0.01431219	0.01498466	0.01568234	0.015997
Marsu	3	Mibib	0.0043149	0.00570058	0.00707181	0.00836984	0.00943866	0.01054079	0.01156652	0.0126945	0.01323574	0.01335947	0.01317037	0.01289935	0.01317798	0.01328371	0.01363359	0.01428439	0.01470258	0.01494373	0.0152817	0.01538183	0.01566961	0.01608184	0.01597466	0.01626848	0.0163188	0.01666352	0.01676685	0.01725284	0.01688908	0.01686793	0.01695914	0.01727478	0.01759875	0.01799764	0.01815434	0.01840192	0.01870644	0.01903844	0.01920339	0.01908185	0.0190433	0.01870707	0.01860539	0.01896799	0.01906124	0.01928693	0.01938275
Orhom	1	Mibib	0.00273451	0.00346154	0.00396689	0.00409104	0.00461364	0.00494691	0.00519745	0.00553951	0.00576202	0.0057095	0.00539176	0.00546805	0.00571854	0.00554684	0.00542987	0.00536612	0.00544343	0.0059636	0.00601305	0.00596202	0.00621914	0.00643114	0.00650361	0.00636726	0.00678513	0.00696887	0.00756314	0.00770634	0.00804363	0.00819182	0.00848683	0.00880255	0.00878301	0.00850585	0.00894798	0.00886063	0.00860867	0.00927183	0.00897247	0.00877541	0.00909946	0.00878767	0.00910281	0.00901581	0.0090461	0.00944945	0.00949339
Orhom	2	Mibib	0.00374245	0.00401324	0.0045645	0.00510209	0.00567717	0.0061474	0.00642046	0.0067033	0.0068113	0.00689772	0.00664112	0.00661646	0.00660318	0.00683638	0.00700939	0.00682215	0.0064187	0.00637442	0.00609999	0.00649706	0.00633612	0.00622134	0.00656472	0.00652469	0.00669619	0.00666759	0.00698737	0.00728269	0.00714897	0.00756293	0.00742706	0.00760264	0.00734287	0.00731033	0.00721334	0.00696034	0.00654674	0.00658096	0.00668573	0.00695133	0.00679309	0.00705585	0.00751243	0.00814168	0.00841902	0.00910269	0.00951696
Orhom	3	Mibib	0.00588146	0.00605742	0.00656676	0.0070185	0.00731252	0.00751004	0.00748886	0.00766452	0.00767301	0.0077958	0.00797581	0.00762491	0.00715014	0.00688933	0.00689633	0.00685649	0.00651485	0.00675529	0.00670264	0.00661899	0.00668162	0.00664747	0.00713635	0.00701974	0.00655368	0.00598436	0.00631051	0.00625424	0.00660784	0.00634933	0.00624263	0.00592697	0.00546979	0.00565704	0.00560295	0.00549446	0.00546512	0.00552852	0.0055005	0.00542336	0.00525894	0.00534608	0.0050928	0.00477984	0.00450966	0.00462742	0.00546677
Pgutt	1	Mibib	0.00617657	0.00716931	0.00810686	0.00907132	0.01022968	0.01133716	0.01228444	0.01333485	0.014373	0.01475224	0.01491475	0.01489961	0.0152295	0.01563926	0.01606486	0.0164881	0.01600115	0.01612048	0.01638194	0.01713653	0.01742199	0.01752073	0.0175979	0.01749125	0.01779415	0.01834886	0.01863551	0.01906403	0.01917608	0.0193038	0.01946184	0.02003139	0.02046222	0.02083345	0.02093397	0.02084326	0.02085285	0.02128642	0.02170269	0.02211534	0.02210473	0.02210399	0.02193952	0.02203906	0.02230864	0.02294709	0.02294452
Pgutt	2	Mibib	0.00662827	0.00732731	0.00823196	0.00879763	0.00924628	0.01009494	0.01044112	0.01084281	0.0110977	0.01160554	0.01160959	0.01167511	0.01179417	0.01225581	0.01309538	0.01393954	0.01408012	0.01478008	0.01519448	0.01598064	0.01628313	0.01664255	0.01718914	0.01726517	0.01768487	0.01778858	0.01781534	0.01792869	0.01796427	0.01834804	0.01841489	0.01882707	0.01893478	0.01910299	0.01930198	0.01938645	0.01926102	0.01979883	0.0194354	0.01972148	0.01963062	0.01951395	0.01988714	0.02009041	0.02028571	0.02024903	0.02074283
Pgutt	3	Mibib	0.00543055	0.00689648	0.0084582	0.0098095	0.01128982	0.0128567	0.01441581	0.01556557	0.01644837	0.01686975	0.01719138	0.01693135	0.01678801	0.01720191	0.01766009	0.01753145	0.01729234	0.01727932	0.01770882	0.01792553	0.01802737	0.01810039	0.01821993	0.01822152	0.01863313	0.01885781	0.01911474	0.01923444	0.0195699	0.01985716	0.02020263	0.02019653	0.02041981	0.02089738	0.02127822	0.02105504	0.02088979	0.02143256	0.02190495	0.02187038	0.02216049	0.02208218	0.02223623	0.02208959	0.02199095	0.02201345	0.02226342
Rat	1	Mibib	0.00137932	0.00190714	0.00263304	0.00333891	0.00422706	0.00444157	0.00505791	0.00571669	0.00588184	0.00624953	0.00666643	0.00661267	0.00680623	0.00734382	0.00776606	0.00786595	0.0083065	0.00811686	0.00853015	0.00885429	0.00934876	0.00973155	0.01031262	0.01058228	0.0109449	0.01100999	0.01149827	0.0115199	0.01152619	0.01193989	0.01210914	0.01208415	0.01258472	0.01279164	0.01294009	0.01276844	0.01290832	0.01282203	0.01322014	0.01298186	0.01297722	0.01317694	0.01352656	0.01384032	0.01438388	0.0148463	0.01516926
Rat	2	Mibib	0.00361219	0.0041281	0.00501782	0.00605166	0.00679509	0.00761641	0.00857384	0.00927213	0.00966757	0.01027764	0.01094452	0.01137518	0.01174445	0.01238554	0.01246173	0.01285067	0.0129535	0.01350217	0.01357857	0.01377968	0.0145389	0.01499258	0.01573549	0.01606063	0.01655166	0.01694986	0.01722877	0.01701993	0.01704291	0.01724673	0.01787834	0.01822868	0.01862151	0.01896579	0.01888902	0.01884743	0.01885429	0.01900583	0.01894358	0.0193561	0.01995959	0.02003052	0.01997498	0.02021975	0.02056233	0.02051687	0.02056813
Rat	3	Mibib	0.00294232	0.00430179	0.00569065	0.00698629	0.0085309	0.00977373	0.01095765	0.01185294	0.0126422	0.01302383	0.01369208	0.01376477	0.01406484	0.0142989	0.01459196	0.01482875	0.01492583	0.01525074	0.01503808	0.01516976	0.01525224	0.01556444	0.01544122	0.01569319	0.01602395	0.01621154	0.01646875	0.01679603	0.01739386	0.01800101	0.01906675	0.01940634	0.01952363	0.02002039	0.02019075	0.0201993	0.02015671	0.02017758	0.019904	0.02007687	0.02016353	0.02012817	0.02010115	0.02046109	0.02087959	0.0212076	0.02115767
Abitu	1	Mlati	0.00431637	0.00626615	0.00859547	0.01081852	0.01329983	0.0154942	0.01768122	0.01988127	0.02168352	0.02302394	0.02422021	0.02482066	0.02533003	0.02603821	0.02717033	0.02866899	0.02960596	0.03007452	0.03108952	0.03210289	0.03311168	0.03416027	0.03522065	0.03587177	0.03721667	0.03777809	0.0384261	0.03948931	0.03999717	0.04083433	0.0413568	0.04145709	0.04189484	0.04252911	0.04348763	0.04468275	0.04542432	0.04576977	0.04658479	0.04746828	0.04845255	0.04909527	0.04967147	0.05053817	0.05146849	0.05166617	0.0525442
Abitu	2	Mlati	0.00165753	0.00417826	0.00637875	0.00866743	0.01099291	0.01292705	0.01522065	0.01756195	0.01909661	0.02071904	0.02138395	0.02200132	0.0224148	0.02325522	0.02427256	0.02538336	0.02624206	0.02744223	0.02842523	0.02952066	0.03020992	0.03087622	0.03139815	0.0322013	0.03293628	0.03371198	0.03489292	0.0359809	0.03629493	0.03722163	0.03771398	0.03874299	0.03940948	0.04072821	0.04140589	0.04198575	0.04248364	0.04300471	0.0433561	0.04372927	0.04377387	0.04407406	0.0448984	0.04589581	0.04662668	0.04709401	0.04791621
Abitu	3	Mlati	0.0041346	0.00591155	0.00794166	0.01011124	0.01244049	0.01446065	0.01666772	0.01865143	0.02037956	0.0215256	0.02216281	0.02238204	0.02290955	0.02334134	0.02393456	0.02433198	0.02510912	0.02598686	0.02675973	0.02728241	0.02800956	0.0287887	0.02978608	0.03051945	0.03109189	0.03173982	0.03275375	0.03326937	0.03387303	0.03431969	0.03475039	0.03533475	0.0357218	0.03616978	0.03674763	0.03765763	0.03848046	0.03879806	0.03939595	0.03994977	0.04052272	0.0412899	0.04152042	0.0421295	0.04274114	0.04352581	0.04402729
Acaro	1	Mlati	0.0059739	0.00860792	0.01151037	0.01465028	0.01764196	0.02102539	0.02405669	0.0273899	0.03072604	0.03342051	0.03537959	0.03716355	0.03886835	0.04060267	0.04187127	0.04336445	0.04470596	0.04614393	0.04781021	0.04928392	0.05089272	0.05249611	0.05352896	0.05502478	0.05636998	0.05799722	0.05923159	0.06082565	0.06212412	0.06301044	0.06400762	0.0651114	0.06620682	0.06710833	0.06767773	0.06894746	0.06949634	0.06998627	0.07112895	0.0721812	0.07342482	0.07448815	0.07538004	0.07695323	0.07809625	0.07921456	0.0800003
Acaro	2	Mlati	-0.0002538	0.00226961	0.00498497	0.00821265	0.01134184	0.01469253	0.01788345	0.02093525	0.02372718	0.02624051	0.02837511	0.02992841	0.0309172	0.0318317	0.03280132	0.03353019	0.03444497	0.03514636	0.03607468	0.03691307	0.03836465	0.03940193	0.04100407	0.04255338	0.04344663	0.04450068	0.04529416	0.04659171	0.04763071	0.04863387	0.04977575	0.05033495	0.05113599	0.0518724	0.05255841	0.05324308	0.05382274	0.05472012	0.05579901	0.05688086	0.05829876	0.05965713	0.06123859	0.06223848	0.06292278	0.06385409	0.06468547
Acaro	3	Mlati	0.0013585	0.00351178	0.00581894	0.00855289	0.01096369	0.01379631	0.01657875	0.01893656	0.02184604	0.02407056	0.02602487	0.02757482	0.02899846	0.03014499	0.03147137	0.03246763	0.03364653	0.03511245	0.03648691	0.03771258	0.03868631	0.03983662	0.04088664	0.04177924	0.04261263	0.04381567	0.04478437	0.04588947	0.0473531	0.04785556	0.04899768	0.05003075	0.05101822	0.05198584	0.05338915	0.05438465	0.05537069	0.05640803	0.0574762	0.05848259	0.05905461	0.05963738	0.06066808	0.06152248	0.06303708	0.06426383	0.06535314
Amphi	1	Mlati	0.00044213	0.00343698	0.00663688	0.01012335	0.01397762	0.01800935	0.02199883	0.02601988	0.02977602	0.03329847	0.03670756	0.03942927	0.04219504	0.04457468	0.047119	0.04954556	0.05169361	0.05397216	0.05621623	0.05818994	0.05985345	0.06189585	0.06362693	0.06538913	0.06721943	0.06910477	0.07079152	0.07273606	0.07434569	0.07615057	0.07813987	0.07984384	0.08145434	0.08303568	0.08531457	0.08669905	0.088125	0.08967932	0.09098491	0.09241127	0.09403858	0.09541376	0.09664626	0.09801209	0.09968574	0.10098724	0.10209084
Amphi	2	Mlati	-0.00198889	0.00062293	0.00391556	0.00737149	0.01117169	0.01534656	0.01935993	0.02348403	0.02715038	0.03061991	0.03324347	0.03546682	0.03756853	0.03977712	0.04218685	0.04438425	0.04662574	0.04865756	0.0503074	0.05227092	0.05416768	0.05493373	0.05695853	0.05838332	0.06000231	0.061534	0.06317705	0.06471996	0.06621829	0.06747366	0.06873034	0.07028339	0.07157758	0.0726976	0.07461928	0.07619975	0.07780352	0.07901485	0.08018962	0.08193947	0.08306965	0.08408304	0.08518992	0.08608343	0.08717143	0.0883997	0.08986624
Amphi	3	Mlati	0.00118166	0.0039564	0.00733883	0.01059266	0.014237	0.01819514	0.02203335	0.0255632	0.02895784	0.0319555	0.03487379	0.03670478	0.03881281	0.04084933	0.04274477	0.04443225	0.04614483	0.04775798	0.04915146	0.05058509	0.05176421	0.05337052	0.05503616	0.05647933	0.05823023	0.05991827	0.06091407	0.06203487	0.06337734	0.06437245	0.06581462	0.06646841	0.06755401	0.06844528	0.06952242	0.07049218	0.07190169	0.07314644	0.07399727	0.07537226	0.0762253	0.07774245	0.07932366	0.08088992	0.08204176	0.08322291	0.08380858
Bcons	1	Mlati	0.00603857	0.00784433	0.0096518	0.01177559	0.01427689	0.01624973	0.01829236	0.02039499	0.02223511	0.02374089	0.02483922	0.02555569	0.02636394	0.0274636	0.02808965	0.02875166	0.02932951	0.03024757	0.03046344	0.03098844	0.03168694	0.03237166	0.03299289	0.03416375	0.03495212	0.03532059	0.03591718	0.03677579	0.03723204	0.03782594	0.03848149	0.0390424	0.03965756	0.03980261	0.0399436	0.04000953	0.04013779	0.04014464	0.03995952	0.04016007	0.04069273	0.04090228	0.0411358	0.04156973	0.0417778	0.04211793	0.04242189
Bcons	2	Mlati	0.0035668	0.00525065	0.0068824	0.00856031	0.01032256	0.01190625	0.01364068	0.01534846	0.01674333	0.01769254	0.01865306	0.01968937	0.02046105	0.02103059	0.02170713	0.02283407	0.02385477	0.02490096	0.02535695	0.02579079	0.02702063	0.02787081	0.02794599	0.02841881	0.02879181	0.02870147	0.02930006	0.02933262	0.0295855	0.03002263	0.03069527	0.03138862	0.03137971	0.03180315	0.03245048	0.03298637	0.03323196	0.03343518	0.03389778	0.03468457	0.03518281	0.03548872	0.03573905	0.03631956	0.0364161	0.03664029	0.03720989
Bcons	3	Mlati	0.00230649	0.00375033	0.00533565	0.00698982	0.00850036	0.01010165	0.01179309	0.01316192	0.01428437	0.01501984	0.01550752	0.01546964	0.01639773	0.01663436	0.01667688	0.01667029	0.01711559	0.01738293	0.01781706	0.01819767	0.01892711	0.01962809	0.02028326	0.02099735	0.02155467	0.02221688	0.0229688	0.02348877	0.02395829	0.02417522	0.02454965	0.02484786	0.02554315	0.02528725	0.02502121	0.02520388	0.02560038	0.02537549	0.02555155	0.02541586	0.02563206	0.02579469	0.02603019	0.02624863	0.02634831	0.02670734	0.02725351
Bimbr	1	Mlati	0.00273826	0.00631082	0.01040321	0.01498487	0.01966778	0.02455501	0.02918476	0.03363231	0.03761459	0.04108897	0.04378082	0.04550922	0.04769625	0.04965344	0.05210489	0.05400936	0.05547231	0.05703232	0.05894225	0.06084779	0.0625641	0.06419359	0.06593761	0.06781439	0.06909905	0.07036288	0.07169472	0.07318889	0.07471952	0.07590218	0.07702832	0.0781059	0.07900785	0.08016033	0.08142474	0.08254784	0.08371145	0.08528228	0.08635605	0.08799536	0.08955728	0.09090768	0.0920695	0.09329064	0.09418475	0.09573056	0.09753016
Bimbr	2	Mlati	0.00235394	0.00531286	0.00871621	0.01279445	0.01667592	0.02070314	0.0245983	0.02826746	0.03204261	0.03521342	0.0380556	0.04019238	0.0422062	0.04418553	0.04614875	0.04795113	0.04946984	0.05159951	0.05328652	0.05492545	0.05660418	0.05755608	0.05880987	0.05996418	0.06102322	0.06262517	0.06381658	0.06498461	0.06624995	0.06740465	0.0691304	0.07051601	0.07198268	0.07390066	0.0750228	0.07634975	0.07823145	0.07975204	0.08119985	0.08220237	0.08376682	0.08450814	0.08548504	0.08688963	0.08830878	0.08939809	0.09025153
Bimbr	3	Mlati	0.00310531	0.00591805	0.00899847	0.0124068	0.01592845	0.01977456	0.02338618	0.02671982	0.03001521	0.03280687	0.03484284	0.03634107	0.03819646	0.03983273	0.04151483	0.04297515	0.04458947	0.04627045	0.04737271	0.04873589	0.04987262	0.05132341	0.05278951	0.05409418	0.05513338	0.05639491	0.05730895	0.05856844	0.05971569	0.06061443	0.06145768	0.06244443	0.06362158	0.06468947	0.06579526	0.06720948	0.06831219	0.06955985	0.0706417	0.07207276	0.07360675	0.07525718	0.07680308	0.07795467	0.07869487	0.07982848	0.08098671
Fish	1	Mlati	0.00040396	0.00312399	0.00631031	0.00990307	0.01371382	0.01738569	0.02100068	0.02458949	0.02781907	0.03073912	0.03316357	0.03490467	0.03677805	0.03868185	0.0409227	0.04303454	0.0448566	0.04675459	0.0483811	0.05018954	0.05157909	0.05317481	0.05483314	0.05651134	0.05800895	0.05972717	0.0615032	0.06298328	0.06425719	0.06560151	0.06665646	0.06807002	0.06981658	0.07134298	0.07317555	0.07457469	0.07601061	0.07758372	0.07920946	0.08044507	0.08132065	0.08265588	0.08395021	0.08521799	0.08692508	0.08855986	0.08997001
Fish	2	Mlati	-0.00184572	0.00059258	0.00322594	0.00632325	0.00986917	0.01315126	0.01652801	0.01945977	0.02238183	0.02525333	0.02765263	0.02971127	0.03156877	0.03333923	0.03572431	0.03750681	0.03874676	0.03998538	0.04144968	0.04308181	0.04453998	0.04576771	0.04717889	0.0487547	0.05018792	0.05080509	0.05155206	0.05269797	0.05427959	0.05597383	0.05729274	0.05879265	0.05986595	0.06127133	0.06253271	0.06374911	0.06435868	0.06541216	0.06678358	0.06773203	0.06865724	0.07012873	0.07113786	0.07219184	0.07327298	0.07403063	0.075061
Fish	3	Mlati	-0.00154049	0.00127547	0.00417612	0.00729091	0.01047624	0.01398115	0.0172434	0.02017116	0.02320574	0.02594414	0.02808833	0.02943715	0.0308279	0.03235253	0.03402608	0.03532826	0.03690495	0.0380386	0.03916462	0.04021951	0.04142675	0.0424298	0.04331575	0.0445247	0.04541088	0.04619259	0.04739573	0.04809962	0.04923367	0.05015485	0.05125775	0.05241452	0.05403421	0.05511774	0.05654396	0.05779756	0.05895547	0.05952404	0.06056843	0.06154791	0.06248476	0.0633787	0.06423799	0.06503866	0.06544475	0.06624306	0.06748639
Gecko	1	Mlati	0.00217344	0.00400209	0.0061087	0.00837901	0.01072275	0.01303738	0.01516884	0.0172781	0.01938186	0.02132904	0.02305998	0.02452271	0.02588758	0.02661022	0.02731412	0.02849575	0.02956549	0.03034856	0.03125007	0.03245387	0.03344116	0.03459018	0.0355965	0.036645	0.03801866	0.03945253	0.04058846	0.04204508	0.04376901	0.04523925	0.04694652	0.04822087	0.04941291	0.0502078	0.05109024	0.0521631	0.05301857	0.05388777	0.05464051	0.05540678	0.05596532	0.05707612	0.05809787	0.05942671	0.06123188	0.06238618	0.06306183
Gecko	2	Mlati	0.00106519	0.00266877	0.00429368	0.00573377	0.00778827	0.009945	0.0123101	0.01454213	0.01647229	0.01824869	0.01992612	0.02119397	0.02215046	0.02306052	0.02431251	0.02539197	0.02630711	0.02752311	0.0285077	0.03014492	0.03109882	0.03270476	0.03370167	0.03482025	0.03615611	0.03728951	0.03849991	0.03914872	0.03997655	0.04050081	0.04108653	0.04181741	0.04252033	0.04334	0.04393214	0.04495301	0.04618536	0.04705221	0.04800248	0.04918316	0.05005839	0.05126526	0.0523315	0.05339291	0.05424779	0.0554095	0.05637376
Gecko	3	Mlati	-0.00105303	0.00115058	0.00331643	0.00562081	0.00806187	0.01019071	0.01244756	0.01444059	0.01605605	0.01772496	0.01877961	0.01935828	0.02062722	0.02132978	0.02221583	0.02317944	0.02377312	0.02446169	0.02520014	0.02589151	0.02704273	0.02812747	0.02897082	0.03013402	0.03108467	0.03197868	0.03331022	0.03447567	0.03529291	0.03652033	0.03691153	0.03770659	0.03858699	0.03937617	0.0401624	0.04112257	0.04162849	0.04220404	0.0429417	0.04327369	0.04403935	0.04461135	0.04502382	0.04594638	0.04676152	0.04749796	0.04860923
Ggall	1	Mlati	0.00143014	0.00399173	0.00681897	0.00998108	0.01355144	0.01703184	0.02060932	0.02423908	0.02749019	0.03083514	0.03347099	0.03589679	0.03799484	0.04018816	0.04227632	0.04433464	0.04564766	0.04742135	0.04909687	0.05069664	0.05215982	0.05344143	0.05469588	0.05627797	0.05793465	0.05947358	0.06103401	0.06244798	0.0638902	0.06560934	0.06670944	0.06868657	0.07015953	0.07196584	0.07379227	0.07543966	0.07720513	0.07856371	0.08020684	0.08128143	0.08225793	0.08389619	0.08518158	0.08668316	0.0877949	0.08885473	0.08978725
Ggall	2	Mlati	0.00289873	0.00533726	0.00822701	0.0113626	0.01445722	0.01753683	0.02074807	0.02368691	0.02649972	0.02937821	0.03163393	0.03316748	0.03481912	0.03677257	0.03858168	0.04070849	0.04277594	0.04454341	0.04628705	0.04783247	0.04961923	0.05120722	0.05314207	0.05474694	0.05595246	0.05739053	0.05885623	0.059741	0.06088646	0.06204339	0.06242802	0.06337882	0.06451458	0.06599733	0.06720044	0.06849386	0.06997495	0.07136934	0.07286393	0.07411833	0.0753403	0.07667425	0.0779271	0.0792665	0.08040725	0.08135946	0.08216039
Ggall	3	Mlati	0.00018393	0.00262039	0.00527228	0.00798523	0.01067587	0.01371934	0.01640519	0.01915739	0.0220016	0.02444936	0.02697276	0.02851009	0.02997182	0.0313547	0.03290883	0.03483467	0.0359918	0.03774285	0.0394958	0.04088925	0.04228381	0.04356857	0.04497209	0.0460599	0.04704467	0.04813734	0.04886872	0.050177	0.05162647	0.05294808	0.0542686	0.05496508	0.05619949	0.05762965	0.05878315	0.05969184	0.06062458	0.06184544	0.06311398	0.06400527	0.06502344	0.06600484	0.06707492	0.067308	0.06793086	0.06864404	0.06933442
Marsu	1	Mlati	0.00055736	0.00264542	0.0051245	0.0078432	0.01043467	0.01360837	0.01694565	0.01997441	0.02326692	0.02612744	0.02898544	0.03136258	0.03368878	0.03618507	0.03874063	0.04072992	0.04253792	0.04468175	0.04678677	0.04856615	0.05059701	0.0526573	0.05427314	0.05569874	0.05690272	0.0587225	0.06010792	0.06140396	0.06301954	0.0642997	0.0658753	0.06717365	0.06881254	0.07067611	0.0721442	0.07385998	0.07572254	0.07739868	0.07897456	0.08070704	0.08212028	0.0837364	0.08468157	0.08639355	0.08749995	0.08915937	0.09052889
Marsu	2	Mlati	0.00164808	0.00410777	0.00705154	0.00995178	0.01286237	0.01592902	0.01882943	0.02204746	0.02504808	0.0277169	0.02989773	0.03160626	0.03339161	0.03549869	0.03739882	0.03961217	0.04172045	0.04357609	0.04553482	0.04738851	0.04898108	0.05045729	0.05196623	0.05318175	0.05474503	0.05662257	0.05825294	0.06026024	0.06162455	0.06276679	0.06405069	0.06562877	0.06694934	0.0688518	0.07010874	0.07164809	0.07308243	0.07431126	0.07549006	0.07661627	0.07747459	0.07838092	0.07964674	0.08109207	0.08265901	0.0844904	0.08590914
Marsu	3	Mlati	0.00193931	0.00437509	0.00674655	0.00919119	0.01198155	0.01494277	0.01784187	0.02055516	0.0235972	0.02619013	0.02821014	0.02988244	0.03145844	0.03303634	0.034432	0.03586137	0.03758988	0.03928976	0.04094256	0.04242586	0.04429126	0.04584658	0.04689388	0.04785668	0.04928078	0.05084189	0.05192879	0.05331388	0.05493387	0.05584295	0.05633103	0.05764785	0.05833228	0.05934355	0.06017892	0.06165145	0.06296513	0.0644931	0.0657256	0.06731917	0.06875411	0.06956387	0.07035568	0.07106477	0.07240529	0.07364731	0.07457229
Orhom	1	Mlati	0.00364845	0.00463729	0.00574604	0.00705313	0.00820324	0.0095976	0.01112247	0.01247501	0.01357077	0.01470964	0.01565784	0.01654752	0.017241	0.01783104	0.01825143	0.01879313	0.01844121	0.01892929	0.01891012	0.01906921	0.01901555	0.01918618	0.01916772	0.01971786	0.01992216	0.02001084	0.02037708	0.02048116	0.02091989	0.02120567	0.02146217	0.02196821	0.02200245	0.02215441	0.02228323	0.0223276	0.02223366	0.0221601	0.02228079	0.0226919	0.02282067	0.02327389	0.02341246	0.02400146	0.02386823	0.02375641	0.02437587
Orhom	2	Mlati	0.00196673	0.00312283	0.00410597	0.00542856	0.00655367	0.00802303	0.00914105	0.01007172	0.01103535	0.0121006	0.01237141	0.01216116	0.01269194	0.01285035	0.01308169	0.01323015	0.01331583	0.01332494	0.01353356	0.01383927	0.0141051	0.01443423	0.01441072	0.01474774	0.01460353	0.0152462	0.01543493	0.01545002	0.0157729	0.01625527	0.01634855	0.01643049	0.01673572	0.0169512	0.01712663	0.01719537	0.01739954	0.01750305	0.01832764	0.01811228	0.01790725	0.01761518	0.01750134	0.01729458	0.01681606	0.01685255	0.01674014
Orhom	3	Mlati	0.00294552	0.00402461	0.00505172	0.00596896	0.00720461	0.00841591	0.00938327	0.01033978	0.01114259	0.01198132	0.01235173	0.01255265	0.01286546	0.01255197	0.01277413	0.01249947	0.01233576	0.01223023	0.01269698	0.01242583	0.01260226	0.0130566	0.01317121	0.01313944	0.01348849	0.01352897	0.01376369	0.01456769	0.01510321	0.01537727	0.01513373	0.01531925	0.01546674	0.01493275	0.01505348	0.01481948	0.01512728	0.01555035	0.01545091	0.01529488	0.0155046	0.01587976	0.01579209	0.01585099	0.01606742	0.01653561	0.01741055
Pgutt	1	Mlati	0.00469373	0.00733186	0.00991671	0.01274727	0.01571614	0.01871236	0.02155307	0.0242544	0.02666215	0.02851908	0.03013115	0.03088314	0.03197283	0.03331671	0.03424985	0.03545182	0.03671304	0.03803912	0.03915678	0.04092081	0.04224585	0.04329979	0.04433038	0.04515708	0.04634091	0.0472286	0.04852024	0.04909291	0.04977164	0.05038797	0.05144028	0.05219528	0.05314661	0.05404389	0.05476738	0.05571118	0.05675174	0.05798025	0.05926253	0.06058503	0.06144728	0.06258821	0.06341437	0.06407114	0.06519845	0.06594781	0.0667308
Pgutt	2	Mlati	0.0000175	0.00194809	0.0041966	0.00628752	0.00856475	0.01072718	0.01286333	0.01513995	0.01699695	0.01866424	0.02020705	0.02140805	0.02289199	0.02406064	0.02483732	0.02592101	0.02688685	0.02776358	0.02894918	0.02975672	0.03104528	0.03217522	0.03320564	0.03391571	0.03489626	0.03538366	0.03622073	0.0371513	0.03769013	0.03830237	0.03948134	0.04022406	0.04120035	0.04205285	0.0429047	0.04394625	0.0445335	0.04556626	0.04635209	0.04728779	0.04842186	0.04899151	0.04965959	0.05036999	0.05090827	0.05120648	0.05201697
Pgutt	3	Mlati	-0.00006497	0.00136119	0.00312649	0.00447838	0.00641688	0.00813012	0.00983224	0.01172011	0.01360347	0.01519781	0.01689015	0.01817929	0.01924075	0.01974266	0.01999773	0.02122272	0.02184385	0.0227313	0.02393579	0.02461503	0.02559105	0.02632034	0.0271538	0.02746493	0.02861308	0.02899942	0.02971408	0.03076067	0.03124476	0.03198252	0.03301979	0.03379168	0.03452138	0.03501645	0.03565416	0.03674315	0.03706001	0.03772782	0.03839433	0.03879704	0.03921943	0.03968064	0.04027046	0.04096239	0.04165414	0.04214158	0.04284285
Rat	1	Mlati	0.00447226	0.00679747	0.00951283	0.01233888	0.01521205	0.01831006	0.02124649	0.02398275	0.0267555	0.02953177	0.03155245	0.03321179	0.03483885	0.03694516	0.03894802	0.04103431	0.04275002	0.04448865	0.04651179	0.04820906	0.04987235	0.05151864	0.05304294	0.05438447	0.05569461	0.05719114	0.05816726	0.0592963	0.0607996	0.06234131	0.06312588	0.06502154	0.06651776	0.06783617	0.06884738	0.07040637	0.07156307	0.0729388	0.07421234	0.07519644	0.07632588	0.07690308	0.07779093	0.07915902	0.08005545	0.0808597	0.08135595
Rat	2	Mlati	0.00429221	0.00611018	0.00827959	0.01051215	0.01263496	0.01494919	0.01752432	0.02012883	0.02282078	0.02548496	0.02738783	0.02937295	0.03111971	0.03251126	0.03403992	0.03509084	0.03630368	0.03776642	0.03909553	0.03989112	0.04090512	0.04227356	0.04360843	0.04467081	0.04571714	0.0471597	0.04864643	0.05018519	0.05151985	0.05282392	0.05361922	0.05486782	0.05550743	0.05593458	0.05671445	0.05676428	0.05732676	0.05775303	0.05815378	0.05850263	0.05932242	0.06009603	0.06114216	0.06205464	0.0631455	0.06438091	0.06563758
Rat	3	Mlati	0.00488989	0.00698479	0.00924969	0.0115915	0.01423578	0.01700967	0.01981783	0.02222555	0.0246572	0.02693038	0.02899621	0.03054171	0.03157296	0.03320871	0.03447892	0.03571887	0.0370777	0.03886745	0.04024278	0.04142423	0.0423583	0.0437263	0.04440728	0.04529667	0.04633735	0.04757931	0.04842479	0.04914106	0.04992654	0.05065325	0.05128477	0.05169736	0.05203871	0.05306308	0.05384707	0.05516316	0.05612376	0.0573728	0.05824766	0.05903696	0.05982142	0.06065641	0.06120102	0.06223823	0.06313273	0.06414912	0.06471084
Abitu	1	Mlemn	0.00226446	0.0043237	0.00606145	0.00796237	0.01009019	0.01207629	0.01395947	0.01530074	0.01650917	0.01737138	0.0180045	0.017837	0.01761053	0.01786679	0.01872768	0.01889091	0.01934242	0.01952658	0.01961672	0.02018889	0.02047805	0.02029527	0.02009557	0.02003431	0.02021631	0.02005706	0.01986196	0.01951404	0.01976576	0.01961688	0.01976753	0.0198585	0.01976323	0.0204158	0.02041193	0.02015604	0.02030899	0.02031143	0.01986047	0.02028407	0.02004039	0.01951875	0.01932865	0.01887558	0.01878109	0.01873212	0.0190985
Abitu	2	Mlemn	0.00375094	0.00509611	0.00641583	0.00790555	0.00934575	0.01082933	0.01236376	0.01360922	0.01459042	0.01581818	0.01626945	0.01647407	0.01684956	0.01717384	0.0175442	0.01760255	0.01756225	0.01769781	0.01837211	0.01889981	0.01901593	0.01909325	0.01895028	0.01895059	0.01898564	0.01920979	0.01983293	0.0197676	0.01970391	0.0202383	0.02006199	0.02028053	0.02051895	0.02041211	0.02052444	0.02047618	0.02038774	0.02082482	0.02154782	0.02136999	0.02148964	0.02125634	0.0212709	0.02149546	0.02186445	0.02224989	0.02240947
Abitu	3	Mlemn	0.00088632	0.00262321	0.00430246	0.00620082	0.00742983	0.00854358	0.01003638	0.01164334	0.01267152	0.01347211	0.01371801	0.01384473	0.01438435	0.01495765	0.01525863	0.0155458	0.01600736	0.01618467	0.01629953	0.01648822	0.01677013	0.01710771	0.0169259	0.01687326	0.01633053	0.0165606	0.017307	0.01743341	0.01745563	0.01766516	0.01788997	0.01849181	0.01879025	0.01865665	0.01868995	0.01835759	0.0181346	0.01805189	0.01837916	0.01816927	0.01815403	0.01797464	0.01796718	0.01783411	0.01806477	0.01843597	0.01844779
Acaro	1	Mlemn	-0.00178748	-0.00033277	0.00136731	0.00324276	0.00493079	0.00695062	0.00892392	0.01075045	0.01283158	0.01413962	0.01558986	0.01610208	0.01679073	0.01756227	0.01810204	0.01899877	0.01953146	0.0203653	0.02105763	0.02151509	0.02198632	0.02252144	0.02312846	0.02357632	0.0238087	0.02473564	0.02541391	0.02581288	0.02664959	0.02679159	0.0271878	0.02716516	0.02817995	0.02832505	0.02870441	0.02908504	0.02941743	0.0295979	0.029955	0.03003118	0.03035473	0.03019608	0.03038946	0.03041478	0.03046737	0.03084224	0.03079093
Acaro	2	Mlemn	-0.00041075	0.00083863	0.00249306	0.0041951	0.00627437	0.00825897	0.01021798	0.01193173	0.0135463	0.0149987	0.01608854	0.01689789	0.01739604	0.0182501	0.01901948	0.01943438	0.0199547	0.0203983	0.02086183	0.02118814	0.02123402	0.02152692	0.02218645	0.02269802	0.02333236	0.02376462	0.02417345	0.02420567	0.02441599	0.02468699	0.02481216	0.02472059	0.02479602	0.02486722	0.02508495	0.0254369	0.02530663	0.024942	0.0244624	0.02441318	0.02452463	0.02468761	0.02523467	0.025395	0.02574298	0.02603696	0.02629059
Acaro	3	Mlemn	-0.00266449	-0.00084814	0.00123199	0.00355011	0.00569311	0.00763946	0.00944505	0.01116985	0.01264711	0.0138003	0.01420483	0.01486201	0.01509513	0.01522223	0.01568645	0.01601922	0.01657709	0.01679598	0.01718986	0.01707866	0.01738073	0.01747217	0.01782017	0.01813694	0.01830501	0.01850184	0.01865211	0.01913133	0.01943258	0.01967141	0.01990094	0.02049281	0.02027651	0.02027833	0.02041812	0.02030904	0.02010183	0.0201018	0.020001	0.01973041	0.01957746	0.01990642	0.02005932	0.02030632	0.02062513	0.02067419	0.02073011
Amphi	1	Mlemn	-0.00083969	0.00164613	0.00486541	0.00850286	0.01225467	0.01644249	0.02005156	0.02374456	0.02751399	0.030643	0.03366503	0.03592214	0.03783854	0.03942612	0.04077293	0.04224749	0.04334042	0.04486578	0.0461258	0.04764358	0.04873617	0.04969694	0.05124914	0.05273997	0.05395734	0.05552774	0.0564173	0.05806165	0.0596678	0.06123852	0.06259082	0.06371718	0.06505528	0.0663938	0.06719736	0.06830752	0.06947827	0.07059978	0.07136064	0.07220253	0.07277279	0.07371504	0.07436426	0.07542437	0.07608652	0.07705498	0.07801259
Amphi	2	Mlemn	-0.00096626	0.00193424	0.00518414	0.00835751	0.01172244	0.0152893	0.01896624	0.02228564	0.02560317	0.02858006	0.03128563	0.03332387	0.03549938	0.0370804	0.03851515	0.039879	0.04091526	0.04212598	0.04321568	0.04463342	0.04631433	0.04753956	0.04805695	0.04948221	0.0506264	0.05210102	0.05336573	0.05460252	0.05646813	0.05777979	0.05947545	0.06082009	0.06195184	0.06305043	0.06388461	0.06444919	0.06549031	0.06655437	0.06754345	0.06875753	0.06968268	0.06988548	0.07027687	0.07153463	0.0718166	0.07260151	0.07307422
Amphi	3	Mlemn	0.00233689	0.0050638	0.00809792	0.01183525	0.01490229	0.01848163	0.02216126	0.02585842	0.02919966	0.03236314	0.03489793	0.03698343	0.03866581	0.04069781	0.04256092	0.04489963	0.04684554	0.04833211	0.05009704	0.05128562	0.05243695	0.05364099	0.0547236	0.05589332	0.05657444	0.05789224	0.05887656	0.05943042	0.05998363	0.06083676	0.06130561	0.06219102	0.06340303	0.0647081	0.06567667	0.06667301	0.06786373	0.06888599	0.07036279	0.07131742	0.07251437	0.07400093	0.07507897	0.07611356	0.07724457	0.07808691	0.07853728
Bcons	1	Mlemn	0.00317546	0.00367358	0.00453155	0.00508255	0.00560775	0.00616963	0.00674631	0.0075039	0.00791124	0.00807081	0.0083772	0.00842747	0.00825492	0.00859262	0.00891381	0.00892779	0.0091165	0.00910979	0.00886479	0.00887867	0.00826625	0.00844954	0.00845134	0.00814746	0.00788936	0.00783321	0.00816813	0.00842485	0.00830907	0.00839726	0.00861017	0.00856933	0.00909625	0.00957121	0.00954806	0.00976274	0.0099651	0.00937386	0.009087	0.00973763	0.00972448	0.01004551	0.00986598	0.01011247	0.0100648	0.00996398	0.01008376
Bcons	2	Mlemn	-0.00114134	-0.00083966	-0.00063746	0.00003249	0.00079276	0.00145449	0.00228969	0.00264601	0.00304438	0.00359335	0.00405467	0.00428235	0.00437156	0.00461723	0.00498584	0.00506037	0.00578361	0.00595222	0.00612635	0.00590933	0.0056933	0.00534454	0.0050786	0.00533912	0.0054399	0.00503937	0.00530604	0.00527237	0.00561616	0.00575686	0.00588198	0.00609611	0.00635912	0.00664077	0.00685888	0.0068899	0.00712961	0.00705649	0.00749475	0.00755385	0.00766385	0.0074823	0.0074546	0.0072081	0.00691326	0.00650824	0.00692664
Bcons	3	Mlemn	-0.00153677	-0.00079081	-0.00008293	0.00071488	0.00140402	0.00212762	0.00264571	0.00295488	0.00343058	0.00362172	0.00360709	0.0031885	0.00300936	0.00295515	0.00265909	0.00289608	0.00269807	0.00277515	0.00292347	0.0028821	0.00315331	0.00300623	0.00309534	0.00326096	0.00313052	0.00293595	0.00297577	0.00305848	0.00341006	0.00336442	0.00354935	0.00336537	0.0036638	0.00365292	0.00395182	0.00485493	0.00487452	0.00507966	0.00495663	0.00479948	0.00509094	0.00475886	0.00492929	0.00470989	0.00425142	0.00437269	0.00452034
Bimbr	1	Mlemn	0.00655979	0.00898383	0.01143775	0.01394121	0.01668821	0.0195767	0.02244216	0.02495971	0.02735517	0.02973399	0.03219956	0.0338306	0.03514575	0.03617134	0.03750231	0.03859887	0.03987002	0.04110785	0.04243942	0.0436232	0.04494464	0.04626699	0.04686145	0.04773169	0.04862004	0.04943304	0.05045255	0.05110048	0.05201873	0.05323334	0.05475916	0.05553112	0.0561248	0.05660064	0.05707776	0.05764367	0.05803068	0.05836983	0.05886454	0.05971791	0.06018888	0.06081492	0.06112203	0.06208212	0.06249103	0.06312339	0.0638982
Bimbr	2	Mlemn	0.0055142	0.00748639	0.00957086	0.0119301	0.01440055	0.0170982	0.01987601	0.02267458	0.02541204	0.02771081	0.03010825	0.03221302	0.03408021	0.03550824	0.03648125	0.03758904	0.0381493	0.03924407	0.04045722	0.04133482	0.04262386	0.04419281	0.04489756	0.04578968	0.04654596	0.04747688	0.04813266	0.04910382	0.05006076	0.05073082	0.05176275	0.0525936	0.05306952	0.05366529	0.05416228	0.05478694	0.05560276	0.05614372	0.05702497	0.05720547	0.05798006	0.05811501	0.0583301	0.05877477	0.05890921	0.059178	0.05930715
Bimbr	3	Mlemn	0.00449144	0.00725078	0.01030282	0.01360818	0.01669897	0.01981342	0.0228282	0.02593561	0.02884567	0.03081449	0.03280126	0.03379384	0.03553778	0.03714106	0.03885212	0.04048729	0.0417769	0.04308618	0.0440315	0.04488124	0.04608581	0.04688079	0.04769507	0.0483873	0.04869331	0.04919604	0.05013649	0.05118519	0.0517671	0.05222453	0.05317192	0.05352535	0.05414702	0.05495441	0.05573351	0.05626952	0.05656784	0.05690265	0.05719496	0.05722111	0.05785259	0.05790555	0.05775814	0.05771398	0.05793957	0.05839066	0.05911436
Fish	1	Mlemn	0.00363913	0.00643827	0.00938043	0.01235995	0.01582813	0.01949801	0.02316933	0.02669077	0.02950252	0.03229177	0.0344957	0.03595287	0.03707522	0.03802644	0.03880827	0.04025698	0.04168668	0.0431641	0.04440273	0.04512805	0.04595333	0.04684819	0.04743921	0.04806536	0.04955642	0.05053473	0.05153989	0.05232418	0.05333282	0.05464082	0.05570688	0.0565299	0.05716385	0.05827027	0.05908779	0.06028557	0.06080264	0.06127929	0.06167049	0.06187107	0.06196072	0.06192666	0.06210082	0.06235428	0.06299481	0.06332191	0.06405013
Fish	2	Mlemn	-0.00005854	0.00330351	0.00711562	0.01091317	0.01479752	0.01816357	0.02165277	0.02532834	0.028517	0.03123179	0.03345755	0.03470719	0.03678703	0.03828112	0.03992889	0.04203514	0.04365176	0.04526017	0.04666985	0.04786661	0.04926659	0.05077024	0.05200193	0.05252703	0.05303399	0.05332003	0.05443187	0.05539661	0.05584246	0.05658033	0.05721237	0.05781479	0.05890971	0.05982753	0.06100324	0.06165183	0.06220088	0.06271195	0.06323254	0.0636228	0.06419104	0.06436118	0.06452484	0.06517361	0.0659579	0.06653177	0.0671543
Fish	3	Mlemn	0.00744757	0.0102841	0.01339509	0.01639791	0.01942039	0.02275317	0.02584813	0.02877925	0.03154315	0.03390034	0.03581485	0.03724014	0.03890238	0.03990629	0.04147355	0.04277765	0.04384901	0.04497128	0.04591801	0.04703697	0.04794	0.04912342	0.04980556	0.05033728	0.0509482	0.05161749	0.05191403	0.05283906	0.05366931	0.05467675	0.05539433	0.05630578	0.05673014	0.05711927	0.05780901	0.05870919	0.05938434	0.05971297	0.05979177	0.06015426	0.06010955	0.06034266	0.06072082	0.06095903	0.06123266	0.06124945	0.06150243
Gecko	1	Mlemn	0.00056995	0.00196657	0.00346461	0.00505617	0.00676685	0.00849698	0.00992694	0.01128072	0.01245051	0.01351587	0.01418271	0.01474745	0.01513888	0.01567863	0.01622232	0.0167474	0.01685429	0.017632	0.01813022	0.0184481	0.01914543	0.01927416	0.0197724	0.02024855	0.02058287	0.0208337	0.02057639	0.02054035	0.02046062	0.02035032	0.02017405	0.02025874	0.02031246	0.02097303	0.02143166	0.02168679	0.02230938	0.02311894	0.02313615	0.02307661	0.02365004	0.02373101	0.02405965	0.02398144	0.02401318	0.02408998	0.023654
Gecko	2	Mlemn	0.0028646	0.00416623	0.00558085	0.00712449	0.00875482	0.01085442	0.01290576	0.01455969	0.01609953	0.01759448	0.01865337	0.01976816	0.02054142	0.02185978	0.02279931	0.02339097	0.02429429	0.02456277	0.0248738	0.02516244	0.02568676	0.02524991	0.02520563	0.02531142	0.02531636	0.02594641	0.02591404	0.02559954	0.02539402	0.02582063	0.02566655	0.02596811	0.02611676	0.02670032	0.02733153	0.02751216	0.02773936	0.02787989	0.02821362	0.0288271	0.02871742	0.02846135	0.02835482	0.02866804	0.02899074	0.02912842	0.02918389
Gecko	3	Mlemn	0.00661572	0.00842526	0.00993791	0.01170349	0.01353136	0.01515865	0.0171399	0.01907026	0.02062472	0.02230589	0.02381966	0.02460334	0.02517352	0.0256026	0.02653669	0.02726047	0.02833144	0.02897065	0.030063	0.03085367	0.03158934	0.03161411	0.03177098	0.03206856	0.03223268	0.03248768	0.03298997	0.03333	0.0335831	0.03445367	0.03469236	0.03477343	0.03541516	0.03595792	0.03623986	0.03676294	0.03691758	0.03698389	0.0373417	0.03718358	0.03727433	0.03738474	0.03738266	0.03729314	0.037311	0.03699608	0.03648596
Ggall	1	Mlemn	0.00166132	0.00395039	0.00618349	0.00885375	0.01146345	0.01415507	0.01665563	0.01915381	0.02163173	0.02366006	0.02555872	0.02673813	0.02823863	0.02951837	0.03086786	0.03210301	0.03318288	0.03425726	0.03538974	0.0361167	0.03702933	0.03805779	0.03888501	0.03953499	0.04008159	0.04053253	0.0407042	0.0411895	0.04149705	0.04162309	0.04208718	0.04269332	0.04347738	0.04380068	0.04408894	0.04480441	0.04545429	0.04653353	0.04705952	0.04701517	0.0481003	0.04882677	0.04945572	0.04927108	0.04968291	0.05010495	0.05019986
Ggall	2	Mlemn	-0.00287967	-0.00090595	0.00136809	0.00355079	0.0058216	0.00812478	0.01020951	0.01247726	0.01450278	0.01667732	0.01795482	0.01936917	0.02070953	0.02189389	0.02257924	0.02316392	0.0246012	0.02549307	0.02712542	0.02838078	0.02926347	0.03048291	0.0311504	0.03215889	0.03306535	0.03364759	0.03432051	0.03509467	0.03572394	0.03653099	0.03664166	0.03735207	0.03753177	0.03788622	0.03789947	0.03798071	0.03862679	0.03885992	0.03935072	0.03931284	0.03972553	0.04045036	0.04058374	0.04085218	0.0409725	0.04128284	0.04159104
Ggall	3	Mlemn	0.00085581	0.00268695	0.00512905	0.00791924	0.01048867	0.01308382	0.01527712	0.01751031	0.02002179	0.02193496	0.02347917	0.02457356	0.0255582	0.02655498	0.0275362	0.02843381	0.02955675	0.03065987	0.03184908	0.03241403	0.03279292	0.03330285	0.03393735	0.03402961	0.03423215	0.03437359	0.03450566	0.03536292	0.03626316	0.03703788	0.03775524	0.03849686	0.03895512	0.03953393	0.03997587	0.04048102	0.04137474	0.04175785	0.04211237	0.04189517	0.04158437	0.04150362	0.04134266	0.04118317	0.04112094	0.04075528	0.04090891
Marsu	1	Mlemn	0.00054394	0.00265565	0.00512647	0.00747522	0.00950392	0.01185352	0.01419564	0.0166081	0.01834824	0.0200663	0.02109605	0.02157349	0.02227384	0.02292366	0.02374827	0.0246679	0.02538224	0.02558914	0.02635771	0.02719461	0.02854921	0.02943979	0.03020492	0.03088429	0.03131489	0.03201738	0.03247387	0.03297501	0.0331953	0.03357118	0.03339235	0.0335915	0.03396956	0.03427798	0.03514769	0.03568472	0.03605543	0.03606941	0.03647514	0.03710988	0.03777805	0.03747784	0.03781841	0.03808114	0.0380989	0.03799821	0.03824127
Marsu	2	Mlemn	0.00132537	0.00247508	0.003956	0.00561708	0.00720142	0.00893945	0.01085514	0.01271421	0.01404831	0.01559166	0.01681282	0.01778486	0.01869776	0.01927523	0.02036664	0.0210309	0.02188114	0.02248702	0.02285849	0.02326563	0.02330091	0.02347668	0.02378236	0.02437935	0.02473862	0.02508306	0.02550177	0.02574794	0.02590598	0.02673897	0.02699757	0.02725346	0.02752411	0.02799019	0.02881073	0.02876276	0.02890261	0.02909219	0.02889197	0.02893523	0.02909078	0.02973075	0.02993364	0.03040427	0.03019959	0.03037669	0.03050816
Marsu	3	Mlemn	-0.00407075	-0.00244097	-0.00051055	0.00138216	0.00345753	0.00554979	0.00761521	0.0092009	0.01092898	0.01261626	0.01366	0.01451448	0.01529001	0.0159237	0.01598009	0.01696879	0.01726824	0.01799676	0.0185674	0.01891026	0.01902152	0.01927562	0.01972637	0.01972758	0.01974899	0.01994171	0.01987395	0.01975143	0.02043553	0.02073544	0.02095618	0.02121985	0.02132928	0.02149852	0.02160374	0.02202359	0.02179204	0.02240495	0.02300707	0.02314574	0.02339868	0.02345483	0.02350037	0.0235619	0.02361415	0.02344871	0.02334974
Orhom	1	Mlemn	0.00096704	0.00224079	0.00329853	0.00463072	0.005524	0.0064308	0.0076339	0.00865378	0.00961685	0.01026754	0.01106471	0.01163409	0.01194411	0.01226429	0.0125153	0.01283733	0.01280166	0.01307256	0.01315919	0.01325943	0.01344596	0.01317133	0.01311587	0.0129772	0.01267177	0.01269949	0.01322987	0.01354766	0.01367907	0.01392017	0.01422719	0.01444684	0.01444417	0.01432526	0.01416846	0.01428741	0.0142155	0.014172	0.0138915	0.01409104	0.01413245	0.01386939	0.01409229	0.01414365	0.01447684	0.01467528	0.01498404
Orhom	2	Mlemn	0.00078603	0.00180361	0.00299819	0.00448053	0.00587618	0.00708139	0.0086455	0.00984063	0.01103152	0.01197335	0.01238592	0.01282457	0.01333991	0.01363705	0.01399823	0.01434191	0.01417853	0.01426796	0.0138466	0.01380302	0.0139625	0.01413223	0.01422104	0.01486274	0.0149024	0.01534663	0.01577573	0.0160314	0.01651445	0.01666256	0.01673182	0.01664899	0.01674718	0.01637593	0.01586525	0.01532056	0.01501589	0.01480955	0.01496027	0.01508153	0.0152674	0.01488588	0.01527184	0.01598617	0.01603252	0.01640273	0.01665145
Orhom	3	Mlemn	0.00248252	0.00352756	0.00489252	0.00601458	0.0070758	0.00833069	0.0096296	0.01067231	0.01124948	0.01229296	0.01305508	0.01380981	0.01438604	0.01486019	0.01502018	0.01548017	0.01556387	0.01592378	0.01601393	0.01654164	0.01638313	0.01628636	0.01571641	0.01531828	0.01495825	0.01509178	0.01490029	0.01471312	0.01440807	0.01504604	0.01543758	0.01584636	0.01595751	0.01604354	0.01628588	0.01620581	0.01627549	0.0164312	0.01642396	0.01661898	0.01667645	0.01631229	0.01624601	0.01687179	0.01686928	0.01717994	0.01707778
Pgutt	1	Mlemn	-0.00080234	-0.00015171	0.00015116	0.00066376	0.00146683	0.00215305	0.00264942	0.00363792	0.00447353	0.00515047	0.00577834	0.00625073	0.00622372	0.00635657	0.00636076	0.00696145	0.00698836	0.00736909	0.00770888	0.00771857	0.00774875	0.00767516	0.00754771	0.00786524	0.00806745	0.00802355	0.00794157	0.00817202	0.00858476	0.00841137	0.00879994	0.00870897	0.00848047	0.0084619	0.00857004	0.00915047	0.00883362	0.00897647	0.00877018	0.00880715	0.00866353	0.00824047	0.00858342	0.00889281	0.00872758	0.00925628	0.00950242
Pgutt	2	Mlemn	0.00117164	0.00209828	0.00290864	0.00379977	0.00466108	0.00583145	0.00637707	0.00737561	0.0082744	0.00891623	0.00932509	0.00941342	0.00990597	0.00985777	0.01002486	0.0101911	0.01077087	0.01069674	0.01069485	0.01071066	0.01105119	0.01105486	0.01108522	0.01120577	0.01148409	0.01195688	0.0117466	0.01234431	0.01262515	0.01286212	0.0126968	0.01277029	0.01292499	0.01255624	0.01247923	0.01229015	0.01264057	0.01227787	0.01234223	0.01205757	0.01260898	0.01213397	0.01186552	0.01189688	0.01244133	0.01264338	0.01282437
Pgutt	3	Mlemn	0.00080271	0.00165072	0.00289746	0.00424518	0.0052273	0.00662541	0.00751155	0.00853492	0.00963058	0.01055783	0.01088737	0.01160968	0.01226577	0.01232488	0.01241951	0.0124101	0.01258812	0.01236617	0.01266914	0.01282267	0.01310297	0.01292607	0.01278382	0.01250209	0.01218366	0.01248275	0.01231065	0.01231234	0.0124799	0.01290194	0.01331435	0.01389532	0.01380238	0.0135533	0.01357213	0.01369133	0.01355681	0.01342896	0.01347633	0.01363642	0.01396219	0.01366745	0.01359908	0.01328369	0.01326669	0.01354315	0.0133887
Pgutt	1	Mlemn	-0.00080234	-0.00015171	0.00015116	0.00066376	0.00146683	0.00215305	0.00264942	0.00363792	0.00447353	0.00515047	0.00577834	0.00625073	0.00622372	0.00635657	0.00636076	0.00696145	0.00698836	0.00736909	0.00770888	0.00771857	0.00774875	0.00767516	0.00754771	0.00786524	0.00806745	0.00802355	0.00794157	0.00817202	0.00858476	0.00841137	0.00879994	0.00870897	0.00848047	0.0084619	0.00857004	0.00915047	0.00883362	0.00897647	0.00877018	0.00880715	0.00866353	0.00824047	0.00858342	0.00889281	0.00872758	0.00925628	0.00950242
Pgutt	2	Mlemn	0.00117164	0.00209828	0.00290864	0.00379977	0.00466108	0.00583145	0.00637707	0.00737561	0.0082744	0.00891623	0.00932509	0.00941342	0.00990597	0.00985777	0.01002486	0.0101911	0.01077087	0.01069674	0.01069485	0.01071066	0.01105119	0.01105486	0.01108522	0.01120577	0.01148409	0.01195688	0.0117466	0.01234431	0.01262515	0.01286212	0.0126968	0.01277029	0.01292499	0.01255624	0.01247923	0.01229015	0.01264057	0.01227787	0.01234223	0.01205757	0.01260898	0.01213397	0.01186552	0.01189688	0.01244133	0.01264338	0.01282437
Pgutt	3	Mlemn	0.00080271	0.00165072	0.00289746	0.00424518	0.0052273	0.00662541	0.00751155	0.00853492	0.00963058	0.01055783	0.01088737	0.01160968	0.01226577	0.01232488	0.01241951	0.0124101	0.01258812	0.01236617	0.01266914	0.01282267	0.01310297	0.01292607	0.01278382	0.01250209	0.01218366	0.01248275	0.01231065	0.01231234	0.0124799	0.01290194	0.01331435	0.01389532	0.01380238	0.0135533	0.01357213	0.01369133	0.01355681	0.01342896	0.01347633	0.01363642	0.01396219	0.01366745	0.01359908	0.01328369	0.01326669	0.01354315	0.0133887
Rat	1	Mlemn	0.00493821	0.00630546	0.00792278	0.00987525	0.01184497	0.013798	0.01587171	0.01787656	0.01961381	0.02111099	0.02234063	0.0233518	0.02436282	0.025321	0.02620606	0.02665924	0.02822812	0.02887607	0.02952508	0.03018051	0.03084675	0.03125409	0.03185861	0.03248024	0.03243133	0.03233783	0.03260212	0.03270818	0.03251103	0.03255656	0.03237965	0.03284519	0.03295538	0.03337234	0.03316791	0.03356337	0.03417346	0.03440196	0.03509061	0.03563686	0.03603499	0.03627975	0.03661477	0.03671074	0.03672565	0.03740959	0.03817857
Rat	2	Mlemn	0.00412795	0.00571657	0.00732968	0.00902058	0.01085472	0.01265339	0.01482621	0.01677745	0.01850125	0.01987554	0.02122888	0.02207108	0.02300179	0.02365197	0.024108	0.02466935	0.02515756	0.02524324	0.02558033	0.02620777	0.02650911	0.02691418	0.02706328	0.02728199	0.02781664	0.02857895	0.02944157	0.02970195	0.03014014	0.03067683	0.03145677	0.03190003	0.03236175	0.03242042	0.03264172	0.03263784	0.03303595	0.03293027	0.03333957	0.03366768	0.03323996	0.03334943	0.03358746	0.03374134	0.0339269	0.03425002	0.03427502
Rat	3	Mlemn	0.00404925	0.00555369	0.00715752	0.00906873	0.01107928	0.01316364	0.01488902	0.01657391	0.0178269	0.01912905	0.02007514	0.02050348	0.02086153	0.02149922	0.02201581	0.02236023	0.02295461	0.02358478	0.02443406	0.0250513	0.02550708	0.02554327	0.02620761	0.02687713	0.02764854	0.02812619	0.02809432	0.02827306	0.02860113	0.0287959	0.0290436	0.02897496	0.02917809	0.02941629	0.02908679	0.02925467	0.02923831	0.02936792	0.03006875	0.03040158	0.03052628	0.03072632	0.03158478	0.03205704	0.03247583	0.03247191	0.03263166
Abitu	1	Mobsc	0.00343429	0.00448569	0.00591982	0.00743383	0.00892371	0.00994391	0.01118711	0.01243385	0.01345024	0.01405887	0.01424564	0.01427756	0.01432501	0.01445014	0.01469266	0.01485744	0.0149322	0.01505998	0.0154489	0.01558554	0.01584798	0.01567408	0.01625306	0.01625816	0.01643633	0.01618707	0.01656821	0.01719974	0.01702325	0.01710971	0.01711315	0.01757965	0.01827376	0.01848475	0.01875635	0.01906527	0.01927128	0.01925533	0.01963988	0.01970954	0.01984426	0.01967056	0.01986301	0.01970676	0.02011865	0.02035303	0.02041589
Abitu	2	Mobsc	0.00355703	0.00510509	0.00648248	0.00803368	0.00976478	0.01126401	0.01265758	0.01401121	0.01513537	0.01602199	0.0166907	0.01682942	0.01702389	0.01715704	0.01721767	0.01726862	0.0174837	0.0171783	0.01706743	0.01691917	0.01705155	0.01731892	0.0173255	0.01788923	0.01865182	0.01892388	0.01937695	0.0196305	0.01984394	0.0201851	0.02035135	0.02028381	0.02037458	0.02047262	0.02094963	0.02103652	0.02103416	0.02137392	0.0216529	0.02159185	0.02150609	0.02189697	0.02240018	0.02280731	0.02307904	0.0231736	0.02363554
Abitu	3	Mobsc	0.00201424	0.00337508	0.00458923	0.00617317	0.0076328	0.00906469	0.01023897	0.01155297	0.01255363	0.0136686	0.01432426	0.01444669	0.01474433	0.01503445	0.01562323	0.01581451	0.0158989	0.01603931	0.01587806	0.01621893	0.01636402	0.0164076	0.01642914	0.01681283	0.01673564	0.01665701	0.01648838	0.01654927	0.01636107	0.01631621	0.01650541	0.01656647	0.01677452	0.01700382	0.01724533	0.01770367	0.01773743	0.01799943	0.01831618	0.01922903	0.01943368	0.01985856	0.02039379	0.02076233	0.02101479	0.02130959	0.02108036
Acaro	1	Mobsc	0.00355331	0.00476438	0.00631124	0.00790766	0.00936212	0.01116061	0.0128831	0.01439587	0.01622989	0.01777918	0.01922669	0.02024947	0.02108605	0.02164435	0.02255329	0.02289006	0.02331859	0.02417409	0.02448947	0.02474361	0.02508075	0.0253737	0.02586817	0.02607039	0.02626407	0.02683022	0.02696273	0.02734204	0.02814643	0.02857192	0.02924426	0.02966732	0.03009672	0.03061268	0.03117462	0.03163944	0.03210677	0.03222472	0.03225021	0.03268262	0.03286113	0.0334566	0.03359862	0.03375871	0.03359022	0.03381358	0.03370302
Acaro	2	Mobsc	0.00260891	0.00403305	0.00577394	0.0074489	0.00953761	0.01122069	0.01289909	0.01453664	0.0160794	0.01727809	0.01847078	0.01921437	0.01951884	0.02004208	0.02052455	0.02122892	0.02188469	0.02253148	0.02279607	0.0231675	0.02335438	0.02404757	0.02468413	0.02501884	0.0253099	0.02504073	0.02538959	0.02529403	0.02534409	0.02521443	0.02531157	0.02536096	0.02536532	0.02551818	0.02536799	0.02541256	0.02567684	0.02598716	0.02595622	0.02599522	0.02647004	0.02668724	0.02671209	0.02680048	0.02663807	0.02681241	0.0272117
Acaro	3	Mobsc	0.00219982	0.00318159	0.00438042	0.00600631	0.00764633	0.00924903	0.01089718	0.01212794	0.01315342	0.01433556	0.01572486	0.01665782	0.01708002	0.01767058	0.0185485	0.01918866	0.01997608	0.02058624	0.02096727	0.02092533	0.02166812	0.02185111	0.02242643	0.02273001	0.02281005	0.02297149	0.02310097	0.02292305	0.02288289	0.02336873	0.02381487	0.0236651	0.02363227	0.02367353	0.02378219	0.02388376	0.02405222	0.02419893	0.02414264	0.02471727	0.02495997	0.02485077	0.02488246	0.02494723	0.02499993	0.02519287	0.02533746
Amphi	1	Mobsc	0.0038499	0.00752923	0.01145977	0.01548172	0.01975494	0.02444212	0.02892442	0.0332207	0.03711748	0.0409348	0.04382484	0.04620305	0.0479874	0.04969008	0.05173705	0.05386151	0.05566144	0.05740492	0.05955886	0.06147018	0.06333092	0.06533214	0.06689242	0.06841331	0.06996379	0.07163968	0.07326547	0.07437211	0.07557263	0.07702715	0.07841908	0.07984893	0.08105849	0.08231768	0.08391434	0.08526613	0.08643735	0.0874374	0.08907697	0.08997958	0.09134994	0.09260102	0.09351388	0.09459468	0.0957295	0.09681363	0.09794064
Amphi	2	Mobsc	0.13754139	0.14122631	0.14571968	0.15028896	0.15485396	0.15912038	0.1638023	0.16804295	0.17176836	0.17504255	0.17757384	0.17948223	0.18153462	0.18373007	0.18605894	0.18799327	0.18988965	0.1912816	0.19302456	0.19464692	0.19626645	0.19822589	0.20004711	0.20151261	0.20266786	0.20416377	0.20599323	0.20723107	0.20849886	0.21013405	0.21165059	0.2128974	0.21462185	0.21579992	0.2170866	0.2184687	0.21945937	0.22049608	0.22158683	0.22250156	0.22335032	0.22430829	0.22477845	0.22546581	0.2260429	0.22712557	0.22775947
Amphi	3	Mobsc	0.00167172	0.0043501	0.00780787	0.01139553	0.01529131	0.01913882	0.02278403	0.02641658	0.02966937	0.03316459	0.0358486	0.03791314	0.03972441	0.04160134	0.04331128	0.04456758	0.04614843	0.04766273	0.04920363	0.0507519	0.05230893	0.05381287	0.05543107	0.05674852	0.05802908	0.05884867	0.05998871	0.06122535	0.06237132	0.06371448	0.06452955	0.06529448	0.06618375	0.06740485	0.06794265	0.06870707	0.06986868	0.07061735	0.07186442	0.07307276	0.07416598	0.07502787	0.07593239	0.07677005	0.07777654	0.07860361	0.07981805
Bcons	1	Mobsc	0.00429046	0.0054348	0.00664818	0.0075786	0.0087083	0.01001462	0.01124956	0.01238454	0.01325476	0.01379751	0.01425009	0.0146106	0.01466112	0.0152228	0.01561111	0.01604983	0.01636071	0.01650247	0.01665676	0.0167252	0.01690691	0.01744344	0.01755558	0.01744521	0.01807858	0.01864454	0.01888106	0.0192124	0.01947537	0.01974499	0.02021522	0.02053447	0.02081856	0.02140868	0.02149136	0.02150095	0.02157645	0.02165918	0.02183488	0.02181268	0.02173685	0.02182657	0.02180434	0.02172891	0.02193107	0.02213631	0.02219166
Bcons	2	Mobsc	0.00465508	0.00586655	0.0073273	0.00878971	0.01045324	0.01195351	0.01365166	0.01504068	0.01639319	0.01732272	0.01800763	0.01791512	0.018172	0.01816527	0.01809737	0.01810974	0.01807006	0.01820742	0.01793865	0.01794887	0.01756916	0.01775775	0.01785729	0.01787357	0.01818999	0.01848301	0.01900247	0.01921573	0.01989682	0.02049029	0.02095654	0.02098557	0.02114814	0.02169658	0.02205031	0.02238488	0.02268322	0.02332779	0.02354411	0.0239681	0.02415579	0.02465883	0.02464466	0.02476542	0.02464221	0.0246151	0.02454967
Bcons	3	Mobsc	0.00202641	0.00327774	0.0046698	0.00570775	0.0069626	0.00821583	0.00970486	0.01072721	0.0115755	0.01240747	0.01296157	0.0132342	0.0135434	0.01343646	0.01369224	0.01415307	0.01448127	0.01479459	0.01496722	0.01550348	0.01558303	0.01595989	0.01607183	0.01590998	0.01611339	0.016284	0.01636499	0.01602458	0.01588937	0.01612206	0.01595503	0.01592525	0.01592825	0.01570003	0.01595489	0.01617362	0.01611368	0.01630841	0.01652189	0.01678258	0.01687566	0.01724668	0.01729926	0.017227	0.017563	0.01793053	0.01794768
Bimbr	1	Mobsc	0.00301541	0.00675994	0.01047412	0.0145744	0.01855729	0.02299373	0.0270929	0.031018	0.03430089	0.03687238	0.03923244	0.04078031	0.04259227	0.04437304	0.04600554	0.04750152	0.04869974	0.04979035	0.05135663	0.05283773	0.05416122	0.05500043	0.05601026	0.05720286	0.05796586	0.05916167	0.05978864	0.06066138	0.06090931	0.06153781	0.06310107	0.06415275	0.06501545	0.06609703	0.06710365	0.06829281	0.06906163	0.06986782	0.07057626	0.07116397	0.07166783	0.07263891	0.07337837	0.07357788	0.07385414	0.07431249	0.07476373
Bimbr	2	Mobsc	0.00298846	0.00608381	0.00923593	0.01260799	0.01648881	0.0202886	0.02396205	0.02756487	0.03080762	0.0334651	0.03535739	0.03688924	0.03810639	0.03949525	0.04113238	0.04289405	0.04449882	0.04551679	0.04647312	0.04764783	0.04851648	0.04920861	0.04976687	0.05052075	0.05151841	0.05213064	0.05289322	0.05347325	0.05373904	0.05418524	0.05439264	0.055462	0.05614871	0.0568173	0.05786176	0.05907475	0.0595701	0.06045918	0.06090003	0.06203659	0.06276288	0.0635404	0.06431142	0.064686	0.06519807	0.06569626	0.06614842
Bimbr	3	Mobsc	0.0021686	0.00503595	0.00798727	0.0110088	0.01400771	0.01765876	0.02071605	0.02349298	0.0262899	0.02868882	0.0306066	0.03194549	0.03283854	0.03370821	0.03505338	0.03618882	0.03716913	0.03782411	0.03864529	0.03968434	0.04067311	0.04123335	0.04193225	0.04256175	0.04348967	0.04482883	0.0452155	0.04559724	0.04657895	0.04733785	0.04794045	0.04851523	0.04918643	0.04980385	0.05031096	0.05090298	0.05147042	0.05165162	0.052172	0.05273757	0.05354928	0.05408949	0.05502584	0.05563618	0.05658277	0.05678807	0.05669643
Fish	1	Mobsc	0.00203622	0.00519047	0.00846043	0.01186515	0.01542262	0.0191712	0.02281939	0.02619766	0.02944393	0.03258542	0.03499044	0.03653109	0.03826959	0.03974662	0.04088774	0.04241345	0.04399142	0.04575064	0.04757923	0.04889369	0.05011108	0.05128283	0.05225889	0.05316509	0.05419919	0.05526555	0.05629231	0.05727134	0.05852166	0.05974147	0.06083328	0.06154764	0.0624879	0.06295546	0.06373981	0.06475445	0.06556492	0.06673868	0.06742946	0.06817624	0.06898797	0.06948456	0.06987458	0.07010983	0.07088897	0.07186074	0.07278906
Fish	2	Mobsc	0.00178682	0.0050205	0.00876399	0.01253384	0.01635699	0.02036193	0.02425912	0.02777776	0.03094541	0.03373603	0.03600427	0.03759666	0.03938387	0.04098069	0.04277543	0.04420706	0.04548322	0.04666747	0.04797845	0.04905282	0.04989362	0.05098126	0.05237985	0.05333347	0.05434612	0.05531593	0.05607617	0.05664655	0.057385	0.05820087	0.05937124	0.06046596	0.06133631	0.06220774	0.06310586	0.06389414	0.06444452	0.06496378	0.06564838	0.06591616	0.06663702	0.06750295	0.06822323	0.06830515	0.06865545	0.06881027	0.06909535
Fish	3	Mobsc	0.00201068	0.00518122	0.0084808	0.01212849	0.01592774	0.01984529	0.02371934	0.02719536	0.03007711	0.03238672	0.03455482	0.03569952	0.03715975	0.03839965	0.03940734	0.0406419	0.04163899	0.04249399	0.04351191	0.04483199	0.04573266	0.04669947	0.0477114	0.04901767	0.05036798	0.05154998	0.05271713	0.05350795	0.05429762	0.05511506	0.05614221	0.05650009	0.05713172	0.05740662	0.05776065	0.05814164	0.05869299	0.05914018	0.05996817	0.06023738	0.06047877	0.06103281	0.06160904	0.06194033	0.06235038	0.06249854	0.06274803
Gecko	1	Mobsc	0.00387603	0.00571533	0.00772299	0.00973829	0.01193864	0.01437385	0.01657222	0.01881961	0.02074708	0.02254385	0.02406064	0.02514263	0.02556797	0.02656667	0.0272332	0.02782927	0.02842718	0.02894366	0.02961846	0.02994146	0.03014119	0.03047258	0.03070902	0.0310471	0.03165697	0.03216677	0.03228309	0.03271801	0.03321645	0.03380808	0.034187	0.03462029	0.03474362	0.03507483	0.03533255	0.03594311	0.03625557	0.03701879	0.03731864	0.0373342	0.03730819	0.03753148	0.03774955	0.03845908	0.03883545	0.03886581	0.03891765
Gecko	2	Mobsc	0.00226795	0.00487971	0.00773751	0.01055434	0.01334403	0.01621945	0.01852467	0.02058297	0.0223265	0.02389238	0.02484444	0.02514873	0.02563084	0.0265174	0.02730635	0.02755276	0.02820215	0.0291329	0.02962514	0.0301557	0.03063475	0.03105541	0.03145282	0.0317149	0.03203662	0.03222257	0.03214308	0.03243492	0.03292163	0.03351049	0.03393393	0.03437634	0.03472173	0.0353185	0.03595494	0.03611309	0.03662808	0.03709916	0.03709718	0.03740021	0.03809213	0.03825259	0.03833078	0.03864877	0.03901717	0.03917745	0.03952204
Gecko	3	Mobsc	0.00301025	0.0054792	0.00808549	0.01052628	0.01293899	0.01546614	0.01773896	0.01980601	0.02153009	0.02275037	0.02330815	0.02349132	0.02400231	0.0246369	0.02502789	0.02512017	0.0253335	0.025859	0.02658846	0.02694556	0.02740461	0.02775747	0.02795283	0.02830129	0.02856028	0.02920197	0.02928687	0.02931254	0.02918431	0.02899758	0.02896067	0.02958584	0.02974537	0.02959628	0.02960253	0.02981545	0.03026739	0.03090784	0.0313266	0.03152544	0.0318979	0.03214953	0.0325155	0.03296457	0.03301616	0.03332162	0.03342284
Ggall	1	Mobsc	0.00573294	0.00855039	0.0119642	0.01580098	0.01979264	0.0238177	0.02753986	0.03100669	0.03461643	0.03749181	0.03954986	0.04112899	0.04282158	0.0445172	0.04624712	0.04771395	0.04932627	0.05044696	0.051528	0.0526903	0.05376018	0.05469589	0.05603635	0.05743575	0.05859281	0.05964778	0.06053283	0.06162653	0.06305051	0.0637169	0.06452702	0.06583638	0.06703872	0.06797823	0.06918393	0.06994771	0.07077845	0.07129204	0.07204527	0.07282864	0.07321148	0.07360062	0.07415451	0.07475067	0.07505304	0.07560224	0.07628173
Ggall	2	Mobsc	0.00251815	0.00529526	0.00859989	0.01173305	0.01528359	0.01894846	0.02225606	0.02563356	0.02868409	0.03174329	0.03407812	0.03615033	0.03757519	0.03951679	0.04075224	0.04190116	0.04324215	0.04435068	0.04513732	0.04600748	0.04721419	0.04798033	0.04907323	0.04974466	0.05057657	0.05133192	0.0519942	0.05288354	0.0534524	0.05456469	0.05572995	0.05651671	0.05721753	0.05815186	0.0586735	0.05939768	0.06005456	0.06040554	0.06089941	0.0615452	0.06221176	0.06281627	0.06345346	0.06394027	0.06445229	0.06487221	0.06539935
Ggall	3	Mobsc	-0.00054935	0.00155932	0.0040822	0.00663702	0.00955277	0.01267361	0.01599838	0.01885719	0.02173388	0.0243725	0.0267711	0.02890561	0.0309134	0.03244616	0.0341416	0.03543354	0.03694415	0.03837136	0.03950218	0.04074794	0.04149475	0.0423784	0.04306813	0.0437775	0.04464187	0.04545402	0.0460716	0.04614547	0.0468313	0.04766451	0.04860309	0.04950961	0.05004317	0.05102284	0.05177474	0.05261945	0.0535148	0.05410458	0.05458241	0.05494598	0.05527496	0.05561665	0.05575651	0.05614514	0.05631505	0.05652796	0.05653431
Marsu	1	Mobsc	0.00453649	0.00721853	0.01020568	0.01347794	0.01640054	0.01910199	0.02153576	0.02393464	0.02579092	0.02757501	0.02845635	0.02922305	0.0305556	0.03152265	0.03250576	0.03382865	0.03505484	0.03685255	0.038617	0.03956918	0.04033694	0.04155042	0.04199221	0.04270394	0.04264625	0.04250817	0.0427975	0.04347718	0.04377566	0.044269	0.04457063	0.0453269	0.04580536	0.0462052	0.04701639	0.04787846	0.04824443	0.04895973	0.04881525	0.04889965	0.04898499	0.04906266	0.04874863	0.04913243	0.04909485	0.04902356	0.04941031
Marsu	2	Mobsc	0.00244212	0.00484166	0.00759595	0.01044123	0.01356241	0.01628064	0.01909264	0.02138149	0.02379643	0.02558489	0.02685761	0.02780445	0.02853814	0.02894993	0.03002132	0.03097997	0.03176245	0.0327412	0.03331117	0.03391835	0.0343353	0.03502956	0.03558362	0.0359479	0.03693391	0.03730542	0.03783654	0.03819527	0.03885686	0.03894989	0.03913241	0.03966152	0.03987633	0.03990916	0.04076208	0.04114079	0.04161762	0.04203679	0.04266041	0.04331019	0.04393016	0.04454616	0.04494804	0.04576359	0.04640917	0.04643299	0.04669961
Marsu	3	Mobsc	0.00195202	0.0036601	0.00549385	0.00773987	0.01004393	0.01203299	0.01387041	0.01564992	0.01729691	0.0186491	0.01997627	0.02071724	0.02164992	0.02223287	0.0230953	0.02365303	0.02458959	0.0251995	0.025901	0.02621787	0.02643578	0.02699732	0.02745347	0.02771249	0.02787429	0.02759943	0.02784212	0.02823466	0.02877387	0.02923072	0.02982456	0.03002326	0.03029361	0.03036971	0.03080438	0.03091166	0.03113337	0.03131136	0.0313826	0.03157899	0.03159476	0.03190836	0.03184693	0.03165755	0.03209755	0.032393	0.03319017
Orhom	1	Mobsc	0.00364845	0.00463729	0.00574604	0.00705313	0.00820324	0.0095976	0.01112247	0.01247501	0.01357077	0.01470964	0.01565784	0.01654752	0.017241	0.01783104	0.01825143	0.01879313	0.01844121	0.01892929	0.01891012	0.01906921	0.01901555	0.01918618	0.01916772	0.01971786	0.01992216	0.02001084	0.02037708	0.02048116	0.02091989	0.02120567	0.02146217	0.02196821	0.02200245	0.02215441	0.02228323	0.0223276	0.02223366	0.0221601	0.02228079	0.0226919	0.02282067	0.02327389	0.02341246	0.02400146	0.02386823	0.02375641	0.02437587
Orhom	2	Mobsc	0.00196673	0.00312283	0.00410597	0.00542856	0.00655367	0.00802303	0.00914105	0.01007172	0.01103535	0.0121006	0.01237141	0.01216116	0.01269194	0.01285035	0.01308169	0.01323015	0.01331583	0.01332494	0.01353356	0.01383927	0.0141051	0.01443423	0.01441072	0.01474774	0.01460353	0.0152462	0.01543493	0.01545002	0.0157729	0.01625527	0.01634855	0.01643049	0.01673572	0.0169512	0.01712663	0.01719537	0.01739954	0.01750305	0.01832764	0.01811228	0.01790725	0.01761518	0.01750134	0.01729458	0.01681606	0.01685255	0.01674014
Orhom	3	Mobsc	0.00294552	0.00402461	0.00505172	0.00596896	0.00720461	0.00841591	0.00938327	0.01033978	0.01114259	0.01198132	0.01235173	0.01255265	0.01286546	0.01255197	0.01277413	0.01249947	0.01233576	0.01223023	0.01269698	0.01242583	0.01260226	0.0130566	0.01317121	0.01313944	0.01348849	0.01352897	0.01376369	0.01456769	0.01510321	0.01537727	0.01513373	0.01531925	0.01546674	0.01493275	0.01505348	0.01481948	0.01512728	0.01555035	0.01545091	0.01529488	0.0155046	0.01587976	0.01579209	0.01585099	0.01606742	0.01653561	0.01741055
Orhom	1	Mobsc	0.00364845	0.00463729	0.00574604	0.00705313	0.00820324	0.0095976	0.01112247	0.01247501	0.01357077	0.01470964	0.01565784	0.01654752	0.017241	0.01783104	0.01825143	0.01879313	0.01844121	0.01892929	0.01891012	0.01906921	0.01901555	0.01918618	0.01916772	0.01971786	0.01992216	0.02001084	0.02037708	0.02048116	0.02091989	0.02120567	0.02146217	0.02196821	0.02200245	0.02215441	0.02228323	0.0223276	0.02223366	0.0221601	0.02228079	0.0226919	0.02282067	0.02327389	0.02341246	0.02400146	0.02386823	0.02375641	0.02437587
Orhom	2	Mobsc	0.00196673	0.00312283	0.00410597	0.00542856	0.00655367	0.00802303	0.00914105	0.01007172	0.01103535	0.0121006	0.01237141	0.01216116	0.01269194	0.01285035	0.01308169	0.01323015	0.01331583	0.01332494	0.01353356	0.01383927	0.0141051	0.01443423	0.01441072	0.01474774	0.01460353	0.0152462	0.01543493	0.01545002	0.0157729	0.01625527	0.01634855	0.01643049	0.01673572	0.0169512	0.01712663	0.01719537	0.01739954	0.01750305	0.01832764	0.01811228	0.01790725	0.01761518	0.01750134	0.01729458	0.01681606	0.01685255	0.01674014
Orhom	3	Mobsc	0.00294552	0.00402461	0.00505172	0.00596896	0.00720461	0.00841591	0.00938327	0.01033978	0.01114259	0.01198132	0.01235173	0.01255265	0.01286546	0.01255197	0.01277413	0.01249947	0.01233576	0.01223023	0.01269698	0.01242583	0.01260226	0.0130566	0.01317121	0.01313944	0.01348849	0.01352897	0.01376369	0.01456769	0.01510321	0.01537727	0.01513373	0.01531925	0.01546674	0.01493275	0.01505348	0.01481948	0.01512728	0.01555035	0.01545091	0.01529488	0.0155046	0.01587976	0.01579209	0.01585099	0.01606742	0.01653561	0.01741055
Pgutt	1	Mobsc	0.0043954	0.00604094	0.00794803	0.00972515	0.0114435	0.01298039	0.0146921	0.01611925	0.01736767	0.01841804	0.01893835	0.01894125	0.01902955	0.01928536	0.01942015	0.02005516	0.02014552	0.02029481	0.02031336	0.02035417	0.02060835	0.02092824	0.02103249	0.02097695	0.02121169	0.02139827	0.02186083	0.02196228	0.02224995	0.0226506	0.02276678	0.02282691	0.02315657	0.02371567	0.0241187	0.02448368	0.02434089	0.02431339	0.02498447	0.02513037	0.02525267	0.02550465	0.02564883	0.0259013	0.02590729	0.02582959	0.02595094
Pgutt	2	Mobsc	0.00254353	0.00363087	0.00479783	0.0061842	0.007428	0.00867248	0.0097655	0.01096538	0.01199356	0.01292016	0.01357268	0.0140621	0.01443172	0.01508395	0.01558928	0.01613065	0.01630492	0.01673902	0.0171521	0.01703329	0.01718321	0.01725297	0.01718238	0.01734443	0.01713906	0.01707084	0.0169329	0.01716994	0.01677045	0.01702242	0.01724232	0.01737885	0.01762553	0.01802898	0.01822906	0.01855588	0.01882681	0.0192514	0.01947991	0.01935987	0.01949852	0.01963024	0.01974308	0.01991881	0.01995261	0.01994054	0.02017976
Pgutt	3	Mobsc	0.00216707	0.00333125	0.00438819	0.00535516	0.00649915	0.00736092	0.00833477	0.0089801	0.00938945	0.00984864	0.01015907	0.01031989	0.01047011	0.01098314	0.01143425	0.0119724	0.01230869	0.0127002	0.01322536	0.01373841	0.01386362	0.01452979	0.01472823	0.01513712	0.01522882	0.01515273	0.01557635	0.01553606	0.01588258	0.01614223	0.01637751	0.01667473	0.01694254	0.01711442	0.01720257	0.01748145	0.01771741	0.01780441	0.01760118	0.0176601	0.01770451	0.01808868	0.01804294	0.01837482	0.01843843	0.01836872	0.01860252
Rat	1	Mobsc	0.00535169	0.00776742	0.01068972	0.01404156	0.01728072	0.02065959	0.02368967	0.02634608	0.02877801	0.0309622	0.03278137	0.03380074	0.0350488	0.03561267	0.03669071	0.03766343	0.03839985	0.03913248	0.03949428	0.03992997	0.04059186	0.04069742	0.04114781	0.04182924	0.04249716	0.04310717	0.04320078	0.04349971	0.04406407	0.04481651	0.04566408	0.04625796	0.04695933	0.04723226	0.04822777	0.04872543	0.04923806	0.04960592	0.04979935	0.0501185	0.05049753	0.05052527	0.05071964	0.05132585	0.05177495	0.05178593	0.05177829
Rat	2	Mobsc	0.00256264	0.00516027	0.00800489	0.01108703	0.01415227	0.01705847	0.02015202	0.02279222	0.02504066	0.02675119	0.02836638	0.02897944	0.02978012	0.03037595	0.03070484	0.03107342	0.03188986	0.03256125	0.03287428	0.03328164	0.03364791	0.03454766	0.03493076	0.03550374	0.03593167	0.03642635	0.03699354	0.0371606	0.03738638	0.03797491	0.0385069	0.03865135	0.03925618	0.03988332	0.04032653	0.04098586	0.04147594	0.04196031	0.04262102	0.04305268	0.04380189	0.04454065	0.044618	0.04531153	0.04580545	0.04557032	0.04534903
Rat	3	Mobsc	0.00079317	0.0020732	0.00362936	0.00518789	0.00693583	0.00877024	0.01083025	0.01253026	0.01463985	0.0164771	0.01820949	0.01936772	0.02015531	0.02137356	0.02211989	0.02328712	0.02407254	0.02461492	0.0251969	0.02559198	0.0260466	0.02633346	0.02631041	0.02649575	0.02680967	0.0269597	0.02739647	0.02738256	0.02815832	0.02839179	0.02889586	0.02893835	0.02911201	0.02922367	0.02951683	0.03032532	0.03064658	0.03090803	0.03114142	0.03143539	0.03157719	0.03189122	0.03217175	0.03264622	0.03258736	0.03272364	0.03302579
Abitu	1	Mpyrr	0.00229916	0.00430259	0.00644876	0.00855104	0.01083442	0.01306092	0.01512159	0.01693744	0.01857226	0.01974859	0.02061848	0.0209935	0.02153244	0.02206831	0.02253856	0.02273823	0.02307479	0.02371252	0.02388806	0.02433148	0.02500167	0.02526507	0.02578432	0.0262092	0.02675096	0.02686981	0.02720309	0.02752047	0.02779601	0.02796781	0.02824168	0.02847883	0.02894176	0.0290927	0.0292207	0.02932548	0.02945443	0.02982242	0.02995904	0.0300117	0.03063843	0.03090189	0.03134897	0.03171938	0.03217191	0.03249196	0.03280621
Abitu	2	Mpyrr	0.00474459	0.00580529	0.00693265	0.00846359	0.0097751	0.01132735	0.01299683	0.01464135	0.01605826	0.01740757	0.01831953	0.01914921	0.01971844	0.02045371	0.02123186	0.0214911	0.02193857	0.02279537	0.02323505	0.02350337	0.02397855	0.02434749	0.02476931	0.02539165	0.02567255	0.02605545	0.02665752	0.02710668	0.02762225	0.02805903	0.02822511	0.02869999	0.02906679	0.02905642	0.02922007	0.02922478	0.02971142	0.02993218	0.02991699	0.03034387	0.03086364	0.03135336	0.0316077	0.03167565	0.03162075	0.03159012	0.03225299
Abitu	3	Mpyrr	0.00646634	0.00754675	0.00889777	0.01054834	0.01173402	0.01325641	0.01448967	0.01550385	0.01670523	0.01767971	0.01850836	0.01907229	0.01996781	0.02066248	0.02156261	0.02195343	0.02254976	0.02287688	0.02347126	0.02376406	0.0243132	0.0249437	0.02547477	0.02562491	0.02528046	0.02550941	0.02535801	0.02539012	0.02574258	0.02582642	0.02597155	0.02626932	0.02671381	0.02689685	0.0273982	0.02792617	0.02886449	0.02892995	0.02941222	0.02971655	0.0300047	0.03025892	0.03029709	0.03053722	0.03067506	0.03107525	0.03112543
Acaro	1	Mpyrr	0.00244422	0.00436981	0.00623797	0.00843138	0.01071788	0.01330671	0.01537101	0.01763793	0.01954944	0.0212256	0.02263598	0.02349355	0.02424272	0.02519689	0.02621669	0.02747155	0.0284878	0.02912793	0.02983622	0.03066909	0.03192469	0.03245743	0.03347532	0.03454426	0.03546852	0.03634571	0.03686117	0.03736452	0.03791286	0.03857819	0.03885888	0.03921397	0.03974223	0.04011438	0.0405569	0.04124923	0.0416505	0.04187175	0.04220455	0.04295865	0.04402648	0.04451537	0.04537337	0.04618758	0.04676463	0.04727255	0.0477679
Acaro	2	Mpyrr	0.00398038	0.0057877	0.00781474	0.00957916	0.01161705	0.01366614	0.01547939	0.01755768	0.01922927	0.02071702	0.02196047	0.02311122	0.02412451	0.02517301	0.02626301	0.02741337	0.02847093	0.02976899	0.03050047	0.03121983	0.03227795	0.03320465	0.03399607	0.03492205	0.03606253	0.03701777	0.03776136	0.03890754	0.03973811	0.04031096	0.04134655	0.0422353	0.04255344	0.04270196	0.04303125	0.0434596	0.04395857	0.04428626	0.04465458	0.04508063	0.04575035	0.04597595	0.04649497	0.04702358	0.0477064	0.04849734	0.04884576
Acaro	3	Mpyrr	0.00353481	0.00551666	0.00778099	0.01003911	0.01239933	0.01473144	0.01717085	0.01943054	0.02155184	0.02339531	0.0246747	0.02542617	0.0261637	0.02675258	0.02765815	0.02846149	0.02960373	0.03072905	0.03181238	0.03255561	0.03384193	0.03444518	0.03524878	0.03609896	0.03698414	0.03757665	0.03827273	0.038653	0.03949746	0.0398766	0.04018219	0.04079006	0.04142039	0.0420999	0.04323448	0.04393911	0.04514628	0.04581861	0.04651132	0.04734018	0.04812453	0.04878317	0.04953202	0.05035842	0.05045516	0.05030359	0.05037501
Amphi	1	Mpyrr	-0.00008862	0.00233439	0.00491061	0.0078723	0.01115595	0.01432262	0.01740269	0.02046102	0.02324108	0.02555365	0.02737736	0.02885992	0.02990211	0.0310626	0.03257777	0.03365824	0.03485097	0.03554709	0.03637159	0.03778287	0.03899247	0.04031807	0.04192366	0.04341522	0.04469506	0.04587737	0.04696689	0.04814604	0.0490404	0.0499848	0.05125493	0.05243664	0.05296706	0.05354233	0.0543818	0.05523207	0.05586943	0.05619783	0.057163	0.0581382	0.05923722	0.06019213	0.06096084	0.06151091	0.0622094	0.06290913	0.06349084
Amphi	2	Mpyrr	0.00223364	0.00500457	0.00787385	0.01106764	0.01444147	0.01773522	0.02090734	0.02369046	0.02613848	0.02832663	0.03023993	0.03107725	0.03204078	0.03346939	0.0348507	0.03614983	0.037397	0.03896813	0.03967126	0.04059208	0.0417923	0.042921	0.04402347	0.04521057	0.04644101	0.04754218	0.04825144	0.04901188	0.04991574	0.05125231	0.05241416	0.05344131	0.05470825	0.05571708	0.05643061	0.05671193	0.05693629	0.05738866	0.05745916	0.05830705	0.05889933	0.05961836	0.06029897	0.0611294	0.06179403	0.0626406	0.0629242
Amphi	3	Mpyrr	-0.00985331	-0.00255641	0.00500714	0.01329564	0.02190665	0.03046532	0.03855672	0.04599668	0.05181445	0.05733595	0.06119768	0.06314293	0.06564209	0.06755373	0.06909508	0.07076242	0.07273093	0.07409224	0.07551485	0.07680725	0.07786325	0.07864725	0.07934537	0.08073212	0.08153999	0.08230331	0.08275309	0.0833444	0.08381295	0.08535034	0.08579746	0.08694994	0.08797792	0.08872948	0.0895159	0.09050829	0.09146933	0.0923026	0.09326718	0.09424309	0.09507723	0.09586556	0.09684787	0.09772516	0.09813887	0.09914211	0.1000303
Bcons	1	Mpyrr	0.00406952	0.00589692	0.00771683	0.00960897	0.01126328	0.01306127	0.01468431	0.01589279	0.01704115	0.01770845	0.0180441	0.01829284	0.01860293	0.0195078	0.01988291	0.02038524	0.02102448	0.02185855	0.02259374	0.02281346	0.02324622	0.02387746	0.02437888	0.02489522	0.0251628	0.02587546	0.02602755	0.02625317	0.02667531	0.02696903	0.02746522	0.02817769	0.02833419	0.02895112	0.02875133	0.02899028	0.02936801	0.02955409	0.02975239	0.02937978	0.02972884	0.03008125	0.03007443	0.03015145	0.03031681	0.03078253	0.03078265
Bcons	2	Mpyrr	0.00467856	0.00576151	0.00696948	0.00800442	0.00903029	0.0104958	0.01147051	0.01261914	0.01337539	0.01388075	0.01447091	0.01507151	0.0156335	0.01634535	0.0174676	0.018481	0.01922362	0.01987564	0.02043083	0.02056381	0.02062446	0.02138531	0.02173634	0.0214824	0.02154272	0.02186246	0.02169961	0.02187516	0.02159383	0.02178638	0.02225013	0.02253907	0.02256136	0.02308922	0.02371794	0.02394261	0.02437882	0.02497542	0.02545583	0.0255833	0.02612173	0.02658611	0.02655293	0.02634899	0.02631782	0.0263623	0.02671547
Bcons	3	Mpyrr	0.00456076	0.00547579	0.00638595	0.00758144	0.00870836	0.00993075	0.01096035	0.01205085	0.01324205	0.01462109	0.01573296	0.01645143	0.01727649	0.01798173	0.01855923	0.01876833	0.01937694	0.01954695	0.01966793	0.01983172	0.0205278	0.02071587	0.02095383	0.0211437	0.02129306	0.02149082	0.02153009	0.0220335	0.02231342	0.02256555	0.02283018	0.02313082	0.02333996	0.0233886	0.02370113	0.02409741	0.02438136	0.02407852	0.02406513	0.02433507	0.02475764	0.02492224	0.02493928	0.02508414	0.02535976	0.02533878	0.02558007
Bimbr	1	Mpyrr	0.00399281	0.00616567	0.00896632	0.01161914	0.01450844	0.01715694	0.02017634	0.02314536	0.02575838	0.02780102	0.02979641	0.03158638	0.03307341	0.03451141	0.03549354	0.03664534	0.03808039	0.03945958	0.04037892	0.04154821	0.04257656	0.04374335	0.04479234	0.04533296	0.04639869	0.04732559	0.04886572	0.04993916	0.05079046	0.05151367	0.05251083	0.05359331	0.05395009	0.05446081	0.05521454	0.05626575	0.05732094	0.05829701	0.058977	0.06038648	0.06128917	0.06189015	0.06247151	0.06312511	0.06403144	0.06495169	0.06577359
Bimbr	2	Mpyrr	0.00193879	0.00390886	0.00586397	0.0084645	0.01102537	0.01368892	0.01628537	0.01877201	0.02099786	0.02314462	0.02467964	0.02632674	0.02778384	0.02923126	0.03053994	0.03206298	0.03361692	0.03506113	0.03624007	0.03719128	0.03812364	0.0392769	0.04040163	0.0416386	0.04212929	0.04289305	0.0437639	0.04436728	0.04499491	0.04537782	0.0457905	0.04648156	0.04687091	0.04770673	0.04823388	0.04895505	0.04958587	0.04989649	0.05068484	0.05174759	0.05260473	0.05373801	0.05467749	0.05544461	0.05624679	0.05721389	0.05818413
Bimbr	3	Mpyrr	0.00210582	0.00343576	0.00529118	0.00724094	0.00964945	0.01191515	0.01406305	0.0160911	0.01785745	0.01952426	0.02119407	0.02236273	0.02395416	0.02528297	0.02632496	0.02753989	0.02930404	0.03044343	0.03153732	0.03267211	0.03329136	0.03400206	0.03505956	0.03582894	0.0370359	0.03751113	0.03797956	0.0385083	0.03898258	0.03973937	0.0408064	0.04103728	0.04169188	0.04213072	0.04302474	0.04426929	0.04495029	0.04567789	0.04705103	0.04769412	0.04853121	0.04959773	0.05040533	0.05108079	0.05179133	0.05221199	0.05295767
Fish	1	Mpyrr	0.00144894	0.00379536	0.00603559	0.00855244	0.01097738	0.01354414	0.01589327	0.01807862	0.02011884	0.02162722	0.02296736	0.02406257	0.02496507	0.02618785	0.02747513	0.02852617	0.02937708	0.03032253	0.03155432	0.03292722	0.03406239	0.03514599	0.03610735	0.03712259	0.03791153	0.0387911	0.0394068	0.03998741	0.04060116	0.04090973	0.04168705	0.04249136	0.04345641	0.04447594	0.04537192	0.0463105	0.04707342	0.047917	0.04873593	0.04933917	0.04986147	0.0505008	0.05117396	0.0518805	0.05222449	0.05278365	0.05353285
Fish	2	Mpyrr	0.00183972	0.00384296	0.0060153	0.00866736	0.01113539	0.01372724	0.01610123	0.01858902	0.02093508	0.02307817	0.02473908	0.02587909	0.02739034	0.02843082	0.02963618	0.03088939	0.03150926	0.0322356	0.03351778	0.03414425	0.03459213	0.03551905	0.03630581	0.03721534	0.03796396	0.03874254	0.03958383	0.04048486	0.04131174	0.04200913	0.04267054	0.04347257	0.04424157	0.04479739	0.04542403	0.04621547	0.04675554	0.04760237	0.0481861	0.04871478	0.04954645	0.05045475	0.05130209	0.0521175	0.05282482	0.05326647	0.05354463
Fish	3	Mpyrr	0.001508	0.00347623	0.00508602	0.00715315	0.00952313	0.01158931	0.01382404	0.01572271	0.01735732	0.01879051	0.01978081	0.02051098	0.02174086	0.02299419	0.02411929	0.02548282	0.02653756	0.02746847	0.02851586	0.02914642	0.02994381	0.03063657	0.0312709	0.03230615	0.03329782	0.03372674	0.03470973	0.03495211	0.03522313	0.03588387	0.03638642	0.03709208	0.03823464	0.03877164	0.03944548	0.04033307	0.04074168	0.04110756	0.04154082	0.04206652	0.04234257	0.04269072	0.04347832	0.04396762	0.04484007	0.0455349	0.0461938
Gecko	1	Mpyrr	0.00078153	0.00199311	0.00322969	0.00454461	0.00592247	0.00734017	0.00883043	0.01053551	0.01173565	0.01290831	0.01417554	0.01521723	0.01623907	0.01684931	0.01727343	0.01810736	0.01901158	0.01990589	0.02063121	0.02160881	0.02171992	0.02214983	0.02262693	0.02276623	0.02296232	0.02332054	0.0238031	0.02436477	0.02494683	0.02575258	0.02668319	0.02724801	0.0280336	0.02847488	0.02902194	0.02998031	0.03084856	0.03136848	0.03179443	0.03226352	0.03217945	0.03239126	0.03240695	0.03218503	0.03244937	0.03282129	0.03314385
Gecko	2	Mpyrr	0.00097925	0.00195608	0.00330036	0.00453356	0.00630484	0.00797992	0.00952177	0.01140228	0.01273697	0.01415309	0.01558802	0.0167311	0.01796792	0.0184952	0.01927332	0.01956697	0.02015451	0.02056721	0.02121616	0.0218922	0.02204981	0.02232363	0.02305887	0.02324414	0.0238498	0.02378087	0.02418759	0.02452419	0.02450836	0.02515442	0.02580838	0.02611144	0.02646951	0.02642845	0.0265602	0.02661583	0.02728851	0.02768563	0.02816901	0.02890046	0.02929867	0.03019343	0.03079865	0.03116974	0.03160208	0.03203551	0.0327118
Gecko	3	Mpyrr	0.00147741	0.00241427	0.00402103	0.00552948	0.00669833	0.00837428	0.00972086	0.01110805	0.01234498	0.01329562	0.01443001	0.01535607	0.01599373	0.01695133	0.01756741	0.01788091	0.01861662	0.01892101	0.01971205	0.0205997	0.02113762	0.02126038	0.02209945	0.02260326	0.02306036	0.02383088	0.02406327	0.02475018	0.02544516	0.02619563	0.02711686	0.02742259	0.02752643	0.02787811	0.02795015	0.02808959	0.02809598	0.02810765	0.0280276	0.02813466	0.02784192	0.02811291	0.02854336	0.02905649	0.02937295	0.02959234	0.02991649
Ggall	1	Mpyrr	-0.00082264	0.00068834	0.00255644	0.00455868	0.00651417	0.00830025	0.01031729	0.01236153	0.01430011	0.01612747	0.01773216	0.0188283	0.01989171	0.02092982	0.02238403	0.02385617	0.0254632	0.02633539	0.0272327	0.02861335	0.02946815	0.03075468	0.03179237	0.0326158	0.03299435	0.03359156	0.03437417	0.03504561	0.03552054	0.03635422	0.03676591	0.03755911	0.03836051	0.03907063	0.04018877	0.04090311	0.04195392	0.04274831	0.04369896	0.04472183	0.04534152	0.04597686	0.04659626	0.04723385	0.04757399	0.04827597	0.0488002
Ggall	2	Mpyrr	0.00274914	0.00503993	0.00735173	0.00984116	0.01242195	0.01484258	0.01750783	0.01996424	0.02192583	0.02358783	0.02517337	0.02642245	0.02772817	0.02883809	0.02982823	0.03098409	0.03183944	0.03303699	0.03389919	0.03492223	0.03597082	0.03695523	0.03793243	0.03880703	0.03960524	0.04028168	0.0409636	0.04135999	0.04189719	0.04276242	0.0433587	0.04439661	0.04526412	0.04563317	0.04645858	0.04741592	0.04813347	0.04902473	0.04916849	0.0499892	0.05036805	0.051207	0.05174488	0.05183172	0.05205742	0.05222283	0.05246796
Ggall	3	Mpyrr	-0.00017523	0.00183157	0.00425586	0.00652932	0.00896732	0.01126747	0.01339782	0.01583472	0.01774031	0.01927322	0.02051276	0.02175905	0.02272335	0.02403017	0.02528495	0.02598048	0.02697579	0.02756462	0.028523	0.02896406	0.02997645	0.030938	0.03194266	0.03254598	0.03333597	0.03389758	0.03444816	0.03536673	0.03583127	0.03657027	0.03764968	0.03860661	0.03922361	0.0396257	0.04018061	0.04043226	0.04088967	0.04131996	0.04165962	0.04236641	0.04317864	0.04363321	0.0441707	0.0443015	0.04506618	0.04549518	0.04593222
Marsu	1	Mpyrr	0.00048635	0.00263119	0.00475535	0.00707159	0.00968777	0.01162609	0.01386486	0.01591678	0.01757334	0.01892166	0.02002016	0.02094533	0.02199978	0.02287268	0.0235794	0.02480184	0.02557934	0.02652265	0.02736044	0.02841069	0.02912911	0.0299891	0.03083514	0.03175698	0.0322559	0.03239392	0.03328441	0.03409984	0.03464373	0.03506142	0.03593984	0.03684248	0.03720731	0.03764051	0.0379434	0.03894444	0.03981721	0.04089574	0.04137296	0.04140562	0.04161843	0.04237541	0.043283	0.04354317	0.04400457	0.04442317	0.04507262
Marsu	2	Mpyrr	0.00174661	0.00351733	0.00537671	0.007397	0.0094433	0.01122388	0.01305889	0.01491954	0.01680171	0.01813628	0.01936808	0.02033852	0.02141388	0.02246824	0.0234388	0.02421407	0.02464107	0.02541567	0.0263276	0.02737039	0.02792315	0.02870509	0.02918564	0.03019227	0.03073012	0.03129507	0.03206238	0.03303423	0.03375633	0.03405199	0.03477441	0.03550736	0.03573951	0.03601279	0.03671649	0.03775855	0.03816154	0.03850066	0.03903775	0.03955574	0.04024208	0.04110896	0.04158252	0.04237199	0.04260533	0.04295237	0.04337633
Marsu	3	Mpyrr	0.00088139	0.00236979	0.00372841	0.00527805	0.00706793	0.00884807	0.01033959	0.01179001	0.01298705	0.01424248	0.01505949	0.01585507	0.01690834	0.01792079	0.01923391	0.02040834	0.02137651	0.02189218	0.02292595	0.0238867	0.02437791	0.02504462	0.02545651	0.02598038	0.02648167	0.0267804	0.02688704	0.02709453	0.02741419	0.02772385	0.02779565	0.02875666	0.02922289	0.02994833	0.03063581	0.03125029	0.03166062	0.03198385	0.03290444	0.03347341	0.03366338	0.0343755	0.03496781	0.0353644	0.0357244	0.03563556	0.0358274
Orhom	1	Mpyrr	0.0032486	0.00510276	0.00666144	0.00800016	0.00983343	0.01157912	0.01316257	0.01464724	0.01577478	0.0167524	0.01763218	0.01803253	0.01849067	0.01889184	0.0198062	0.02022238	0.02101721	0.02150004	0.02207124	0.02274788	0.02361433	0.02427953	0.02454568	0.02507029	0.0255638	0.02569776	0.02595973	0.02613835	0.02629439	0.02663257	0.02725136	0.02760216	0.02807885	0.02843011	0.02859503	0.02869792	0.02906415	0.02921924	0.02979148	0.0305181	0.03105468	0.03111331	0.0316021	0.0320924	0.03217995	0.03234656	0.03259521
Orhom	2	Mpyrr	0.0048189	0.00630247	0.00761051	0.00894797	0.01041811	0.01172704	0.01327308	0.01468324	0.01581978	0.01705355	0.01790014	0.01853112	0.01907979	0.0197384	0.02039221	0.02085677	0.02168181	0.02217224	0.02293326	0.02378919	0.02407408	0.02460358	0.02487006	0.02522164	0.02547439	0.02604012	0.02649585	0.02679877	0.02721547	0.02771964	0.0277419	0.02832462	0.02873651	0.02902983	0.02927188	0.02943346	0.02977367	0.02965619	0.03021424	0.03064443	0.03083159	0.03114692	0.03134919	0.031773	0.03220505	0.03262911	0.0329452
Orhom	3	Mpyrr	0.00399722	0.00547051	0.0069331	0.00838809	0.00990972	0.011284	0.01256529	0.01384173	0.01519194	0.01613224	0.01690303	0.01735146	0.01749923	0.01768939	0.01813137	0.01842652	0.01894962	0.01986142	0.02075013	0.02137596	0.0218843	0.02284891	0.0233568	0.02388031	0.02452113	0.02480735	0.02556238	0.02613764	0.02632256	0.02634733	0.02651352	0.02653511	0.02651754	0.02672498	0.02663886	0.02728618	0.02765535	0.02828743	0.02851527	0.02887551	0.02944511	0.03000496	0.03005508	0.03053881	0.03059776	0.03114183	0.03174163
Pgutt	1	Mpyrr	0.00390386	0.00521231	0.00682072	0.00856668	0.01041962	0.01208864	0.01403515	0.01564997	0.01698805	0.01845812	0.01965994	0.02043661	0.02114793	0.02166451	0.02241634	0.02323735	0.02421948	0.02494484	0.02593491	0.0266624	0.0273431	0.02780295	0.02831226	0.02888195	0.02923471	0.02956611	0.03025084	0.03043208	0.03111585	0.03185664	0.03239841	0.03274697	0.03351109	0.03373926	0.0342646	0.03432742	0.03466634	0.03501432	0.0355158	0.03582603	0.0360286	0.03561735	0.0354547	0.03541815	0.03539871	0.03562224	0.03582622
Pgutt	2	Mpyrr	0.00274844	0.00399532	0.00504354	0.00641022	0.00793797	0.00934303	0.01085348	0.01256171	0.01402852	0.01532865	0.01630347	0.01698166	0.01758134	0.01835904	0.01902308	0.01997262	0.02078519	0.02154649	0.02200918	0.02228178	0.02246361	0.02328187	0.02358637	0.02418582	0.02464788	0.02513445	0.02562732	0.02610774	0.02616963	0.02653695	0.02687776	0.02712484	0.02765642	0.0275937	0.02769408	0.02850774	0.02897379	0.02928867	0.02993057	0.03049459	0.03118955	0.03191801	0.03222324	0.03240846	0.03319679	0.03356723	0.03386771
Pgutt	3	Mpyrr	0.00307823	0.00432889	0.00579191	0.00703323	0.00852406	0.01015146	0.01178529	0.01332672	0.01469196	0.01590325	0.0168737	0.01726535	0.01761194	0.01800382	0.01824265	0.01892324	0.01901243	0.01952409	0.01968551	0.02014599	0.02047645	0.02069694	0.02122893	0.02140296	0.02201575	0.02244628	0.02313671	0.02398723	0.02439994	0.02468947	0.0247604	0.02491448	0.02534532	0.02566587	0.0263901	0.02694713	0.02697526	0.02774034	0.02795649	0.02814158	0.02857536	0.02896568	0.02957675	0.02933581	0.02964504	0.02996827	0.03054981
Rat	1	Mpyrr	-0.00123322	0.00106844	0.00363941	0.00638626	0.00926832	0.01189735	0.01446084	0.01668103	0.01864917	0.0200375	0.02113449	0.02185893	0.02273791	0.02354985	0.02446214	0.02554905	0.02640909	0.02755376	0.02894044	0.0303045	0.03136428	0.03219547	0.03355071	0.03479138	0.03572868	0.03657069	0.03739705	0.03771069	0.03829136	0.03879824	0.03952694	0.04016323	0.04042697	0.04063734	0.04119265	0.04185679	0.04269692	0.04333602	0.04421978	0.0451217	0.04525321	0.04586975	0.04679897	0.04756376	0.04837436	0.0492371	0.04986555
Rat	2	Mpyrr	0.00155942	0.00319539	0.00505478	0.00697664	0.00900096	0.01112809	0.01328897	0.0153484	0.01719104	0.0188142	0.02048909	0.02180094	0.02324286	0.02417546	0.02582528	0.02711489	0.0281205	0.0290066	0.0298546	0.03071972	0.03106168	0.03150845	0.03211962	0.03230251	0.03283625	0.03355412	0.0338965	0.034346	0.03488676	0.03593098	0.03685063	0.03758859	0.03830572	0.03909897	0.0400806	0.04055931	0.04130047	0.04194193	0.04246655	0.04265785	0.04278927	0.04300151	0.04326143	0.04374905	0.04409707	0.04477428	0.04506633
Rat	3	Mpyrr	-0.00023679	0.00182204	0.00392108	0.0060456	0.00844565	0.01065889	0.01288372	0.01524859	0.01719965	0.01902076	0.02056784	0.02156705	0.02233382	0.0234562	0.02453048	0.02561135	0.0261009	0.02644065	0.02703044	0.02790751	0.02856319	0.0291649	0.02975184	0.03045809	0.03133492	0.0320059	0.03263367	0.03302827	0.03338342	0.03412082	0.03466847	0.03539606	0.03634401	0.0368313	0.03755067	0.0379479	0.03818139	0.03822612	0.03837175	0.03864462	0.03885208	0.03961602	0.04052236	0.04114048	0.04141426	0.04160892	0.04173766
Abitu	1	Mtene	0.00375618	0.00514696	0.00682972	0.00823086	0.00967629	0.01120215	0.01250318	0.01368084	0.01481932	0.01567519	0.0162479	0.01635437	0.01666845	0.01699507	0.01710323	0.01762546	0.01798354	0.01860319	0.0190898	0.01916713	0.01963496	0.01978998	0.02027199	0.02024739	0.02040731	0.02062633	0.02063018	0.02066484	0.02112068	0.02104652	0.02144187	0.02186989	0.02217367	0.02250445	0.02267688	0.02334191	0.02369808	0.02433331	0.02441029	0.02441777	0.0245546	0.02448111	0.02463283	0.02440418	0.02430638	0.02396046	0.02390753
Abitu	2	Mtene	0.00281676	0.00430786	0.0059657	0.00755644	0.00919958	0.01088924	0.01242643	0.01378143	0.01526235	0.01624019	0.01681042	0.01695502	0.01760565	0.01766912	0.01802583	0.01846428	0.01831299	0.01873523	0.01875992	0.01864753	0.01897119	0.01873348	0.01873456	0.01881709	0.01903035	0.01949703	0.02014083	0.02061039	0.02100102	0.02102043	0.02113383	0.02104848	0.0213996	0.02123246	0.02163294	0.02175444	0.02145198	0.02148528	0.02101077	0.02092246	0.02122298	0.02144724	0.02186084	0.02247098	0.0229469	0.02343417	0.02393941
Abitu	3	Mtene	0.00504651	0.00622036	0.00726355	0.00869411	0.01000019	0.01106627	0.01209595	0.01330406	0.01436255	0.01523002	0.01568287	0.01598928	0.01654622	0.01692897	0.01731656	0.01771833	0.01765168	0.01782289	0.01796199	0.01795939	0.01819015	0.01830142	0.01826454	0.0185755	0.0184427	0.01857704	0.0190703	0.01974927	0.02015868	0.02043741	0.02088352	0.02114617	0.02142658	0.02132611	0.02169834	0.02184663	0.0216251	0.02162144	0.02172706	0.02182133	0.02205923	0.02222263	0.02213938	0.02211642	0.02199578	0.02196818	0.022304
Acaro	1	Mtene	0.00451808	0.00725084	0.01060544	0.01401749	0.01769983	0.02146818	0.02522321	0.02891919	0.03219684	0.03507383	0.0372806	0.03902229	0.04033962	0.04175286	0.04337484	0.04429363	0.04514071	0.0460761	0.04681914	0.04776719	0.04831976	0.04877386	0.04961427	0.05020103	0.05123454	0.05183546	0.05293499	0.05380331	0.05436436	0.05496429	0.05567977	0.05671202	0.05743821	0.05829998	0.05923447	0.05981743	0.06029733	0.06087671	0.06138548	0.06184424	0.06206534	0.06212873	0.06259509	0.06301845	0.06336534	0.06345882	0.06419823
Acaro	2	Mtene	0.00091233	0.00365585	0.0066203	0.00966329	0.01310884	0.01649896	0.01958983	0.02257874	0.0250797	0.02745411	0.02932931	0.03034774	0.0316718	0.03296585	0.03429394	0.03551681	0.0360989	0.03705018	0.03783512	0.03863244	0.03922709	0.03988617	0.04040832	0.04091691	0.0416591	0.04189712	0.04222967	0.04288856	0.04356537	0.04468059	0.04541965	0.0464691	0.04746131	0.04816072	0.04865191	0.04908874	0.04931975	0.0500081	0.05045043	0.05072814	0.05110634	0.05171544	0.05151127	0.05149532	0.05158928	0.05172654	0.05225477
Acaro	3	Mtene	0.00360185	0.00614451	0.00908935	0.01244883	0.01568553	0.01891775	0.0222107	0.025273	0.02793113	0.03024628	0.03193733	0.03309013	0.03420381	0.03522018	0.03624213	0.03690659	0.03779238	0.03884222	0.03974181	0.04060213	0.04140795	0.04188291	0.04300125	0.0438847	0.04441865	0.04530206	0.04609412	0.04653495	0.04697586	0.04764378	0.04823142	0.04879607	0.04926188	0.04974837	0.05036676	0.05062868	0.05128932	0.05132037	0.05185574	0.05215154	0.05240406	0.05241048	0.05278289	0.05272743	0.05271493	0.052947	0.05295781
Amphi	1	Mtene	0.0008545	0.00372334	0.0073506	0.011254	0.01510736	0.01946955	0.02384413	0.02782437	0.03149887	0.03513525	0.03806426	0.04036079	0.0424309	0.04418952	0.04588786	0.04758275	0.04893728	0.05054	0.05190304	0.05322457	0.05474132	0.05546814	0.05679149	0.05804043	0.05890333	0.06055825	0.06187952	0.06299455	0.06431674	0.06560785	0.06647495	0.06740945	0.06794035	0.06885205	0.06980922	0.07071479	0.07182736	0.07263252	0.07360528	0.07432529	0.07509413	0.07575378	0.0764825	0.07740211	0.07807486	0.07947102	0.08051455
Amphi	2	Mtene	-0.00148123	0.00183424	0.00523179	0.00903613	0.01333225	0.0174449	0.02124187	0.02520743	0.02904717	0.03227131	0.0349915	0.03693295	0.0385344	0.04002379	0.04195296	0.04341624	0.04451211	0.04554005	0.04668093	0.04770007	0.0486897	0.0497716	0.05060862	0.05171482	0.05270568	0.05355393	0.05472785	0.05625605	0.05731372	0.05798258	0.059119	0.05976587	0.06036139	0.06122803	0.06207087	0.06294006	0.06348911	0.06431063	0.06500886	0.06564013	0.06641013	0.06718796	0.06778761	0.06860708	0.0693712	0.07035223	0.0712472
Amphi	3	Mtene	0.00027675	0.0030035	0.00596462	0.00908923	0.01294619	0.01632597	0.01918754	0.02215719	0.02494548	0.02767585	0.02971186	0.03119176	0.03292781	0.03444129	0.0362003	0.0379606	0.0395305	0.04086252	0.04178109	0.04306478	0.04435115	0.04569884	0.04711634	0.04841766	0.0496012	0.0502077	0.05090951	0.05188751	0.05277365	0.05372588	0.05459098	0.05539686	0.05603178	0.05669366	0.0571706	0.0575738	0.05807305	0.05838178	0.05866338	0.05894997	0.0594095	0.05997414	0.06051527	0.06104602	0.06159284	0.06275659	0.06362296
Bcons	1	Mtene	0.00606194	0.00720601	0.00845455	0.00995009	0.01113918	0.01249664	0.01352941	0.01471674	0.01548946	0.01625095	0.01665353	0.01698926	0.0170807	0.01764543	0.01780823	0.01837919	0.0186699	0.01863768	0.01882509	0.01941201	0.02008597	0.02017054	0.02033385	0.02064842	0.0207841	0.0211197	0.02073407	0.02107818	0.02099715	0.02092902	0.02064759	0.02092377	0.02062379	0.02081609	0.02077934	0.02084301	0.02112481	0.02136616	0.02152341	0.02162216	0.02167071	0.02125978	0.0214931	0.02190826	0.02222926	0.02229627	0.0221818
Bcons	2	Mtene	0.00050609	0.00196606	0.00362773	0.00549525	0.00729618	0.00881294	0.01035755	0.01162563	0.01264309	0.01322416	0.01377919	0.01381802	0.01400911	0.01405633	0.01417196	0.01407315	0.01427933	0.01401648	0.01384895	0.01367956	0.01390133	0.01417897	0.01437484	0.01467063	0.01469048	0.01457758	0.01489976	0.01519963	0.01547888	0.01593384	0.01637523	0.01649357	0.016356	0.01633823	0.01644574	0.01660709	0.01669123	0.01655864	0.01672634	0.01702422	0.01720739	0.01754215	0.0173296	0.01732571	0.0174504	0.01753054	0.01821834
Bcons	3	Mtene	0.00157898	0.00206065	0.00270789	0.00346776	0.00442027	0.00546608	0.00625077	0.00689495	0.00746918	0.00837217	0.00903239	0.00919631	0.0099205	0.01091377	0.011081	0.01119002	0.01159206	0.01134608	0.01197865	0.01211695	0.01234798	0.01191296	0.01191237	0.01208718	0.01224299	0.01191794	0.0116657	0.01173361	0.01181308	0.01192399	0.01140018	0.01119016	0.01119707	0.01100302	0.01107714	0.01120729	0.01150973	0.01154547	0.01204624	0.01246844	0.01250572	0.01270042	0.0130286	0.0136041	0.01378594	0.01425781	0.01450949
Bimbr	1	Mtene	0.00287143	0.00658474	0.01070045	0.01547998	0.02020099	0.02486682	0.02948117	0.03362742	0.03777401	0.04110327	0.04348649	0.04527097	0.04686637	0.04844352	0.04986637	0.05149962	0.05285059	0.05411587	0.05546238	0.05689904	0.05803026	0.05920704	0.06049634	0.06210328	0.06303886	0.06390455	0.0647623	0.06602878	0.06708905	0.06761581	0.06818346	0.06892742	0.06947757	0.07023685	0.07089158	0.07137542	0.07225042	0.07290782	0.07376267	0.07456554	0.07510528	0.07592536	0.07652827	0.07712404	0.07748523	0.07780639	0.07840104
Bimbr	2	Mtene	0.00170336	0.0049337	0.0084905	0.01216953	0.01613909	0.02013049	0.02407313	0.02799325	0.0312971	0.03414318	0.03661784	0.03822435	0.03978546	0.04136797	0.04309816	0.04481176	0.04601257	0.04709041	0.04799972	0.04902841	0.04998151	0.050369	0.05119716	0.05204007	0.05294228	0.05374896	0.05456202	0.05545523	0.05568575	0.05653864	0.05748148	0.05814021	0.05851651	0.05893995	0.05987699	0.06036894	0.06057229	0.06136022	0.06166063	0.06236918	0.06290422	0.06337317	0.06425847	0.06466471	0.06526447	0.06601637	0.06663837
Bimbr	3	Mtene	0.0028056	0.00523677	0.00826571	0.01123855	0.01437975	0.01749608	0.02063367	0.02381113	0.02659807	0.02936643	0.03157989	0.03321329	0.03444343	0.03588431	0.03677862	0.03776039	0.03861725	0.03983232	0.0408818	0.04160875	0.04258717	0.04318932	0.04430542	0.04535311	0.0462823	0.0472678	0.04818946	0.04896832	0.04971719	0.05033528	0.05107694	0.0518214	0.05228269	0.05291522	0.05308665	0.05340686	0.05388664	0.05446507	0.05474397	0.05498492	0.0557097	0.05600592	0.05679363	0.05732736	0.05777758	0.05846129	0.05886215
Fish	1	Mtene	-0.00008746	0.00254362	0.00558398	0.008819	0.01223439	0.01568063	0.01916543	0.02241336	0.02527934	0.02790077	0.02987805	0.03104863	0.03261467	0.03355234	0.03493369	0.0359418	0.03695087	0.03819793	0.03917273	0.04035874	0.04121132	0.04192094	0.04282449	0.04356685	0.04431222	0.04503311	0.04616045	0.04671945	0.04756161	0.04836017	0.04870475	0.04918653	0.04973178	0.05017376	0.0510257	0.05190179	0.05231617	0.05285803	0.05351594	0.05434194	0.05475126	0.05514252	0.05558682	0.05588321	0.05621367	0.05667589	0.0573172
Fish	2	Mtene	-0.00121773	0.00099774	0.00348867	0.00630463	0.00920711	0.01209677	0.0148645	0.01768088	0.02036982	0.02244253	0.02420477	0.02552874	0.02649766	0.02799708	0.02902598	0.03028789	0.0310519	0.03181243	0.03257942	0.03330488	0.03391792	0.03456116	0.03559192	0.03631853	0.03708922	0.03754048	0.0382031	0.03903101	0.03975317	0.04024097	0.04097113	0.0416661	0.04218757	0.04271277	0.04254605	0.04306495	0.04312049	0.04328178	0.04348027	0.04392986	0.04413073	0.04455451	0.04516475	0.04538721	0.04551874	0.04569802	0.04629347
Fish	3	Mtene	0.00204256	0.0043642	0.00704831	0.0094225	0.01179504	0.01437826	0.01682245	0.01932685	0.02181107	0.02386492	0.02497998	0.02585541	0.02723786	0.02805627	0.02896546	0.02965762	0.02991493	0.03021385	0.0309367	0.03180736	0.03248039	0.03349899	0.03411267	0.0343291	0.03462557	0.03514295	0.03559177	0.03636653	0.03698805	0.03740178	0.03784514	0.03861463	0.03910112	0.03970855	0.04038128	0.04059741	0.04081423	0.04123915	0.04186669	0.04250672	0.04317396	0.04380233	0.0441069	0.04432281	0.04475715	0.04509592	0.04553098
Gecko	1	Mtene	0.0024216	0.00345822	0.0046572	0.00558672	0.0065138	0.0078679	0.00890047	0.01004369	0.01090594	0.01158278	0.01214908	0.01285328	0.01367559	0.01413828	0.01509356	0.01572711	0.01620651	0.01696008	0.01742524	0.01786857	0.01865774	0.01910628	0.01933844	0.01959965	0.02016812	0.0203283	0.02036685	0.0205854	0.02098579	0.0212373	0.02173039	0.02246346	0.02300514	0.02370008	0.02469115	0.02498679	0.02553155	0.026039	0.02655831	0.02703463	0.02748418	0.02772886	0.02813127	0.02863533	0.02888412	0.02870855	0.02896159
Gecko	2	Mtene	-0.00006925	0.00043533	0.00109267	0.00160619	0.00224436	0.00291253	0.00360775	0.00441474	0.00522844	0.00624036	0.0068862	0.00739229	0.00782391	0.00822677	0.00847064	0.00906955	0.00950642	0.00987971	0.01047864	0.01061022	0.01098846	0.01140698	0.01154982	0.01198964	0.01252448	0.01280638	0.0129015	0.01321334	0.01385112	0.01417929	0.01420856	0.01427824	0.01469257	0.01552844	0.01581175	0.01633892	0.01633685	0.01702051	0.01749286	0.01788777	0.01824064	0.01869218	0.01884655	0.01936134	0.01961111	0.01961103	0.01985769
Gecko	3	Mtene	0.0018925	0.00251812	0.00315546	0.00391644	0.00479108	0.0055393	0.00659738	0.00746209	0.00849874	0.0092908	0.0098418	0.01027981	0.0107731	0.01130038	0.01172434	0.01216764	0.0124764	0.01312238	0.01403661	0.01440671	0.01459674	0.01483501	0.0148343	0.01539254	0.01574392	0.01602252	0.01630135	0.01652696	0.01712172	0.01719768	0.01725107	0.01764624	0.01786866	0.01831628	0.01879747	0.01945103	0.02047193	0.02124341	0.02194436	0.0224777	0.02313171	0.02363159	0.02411524	0.02479141	0.02526059	0.02550922	0.02530717
Ggall	1	Mtene	0.00368849	0.00593166	0.00877344	0.01190892	0.01541795	0.01890653	0.02263471	0.02589844	0.02893672	0.031597	0.03390331	0.03592055	0.03748924	0.03906597	0.04070232	0.04190177	0.04324956	0.04400799	0.04521145	0.04592859	0.0467715	0.04720904	0.04804592	0.04874456	0.04946651	0.05029575	0.05112289	0.05167307	0.0524362	0.05343432	0.05419122	0.05548617	0.0564192	0.05767946	0.05849136	0.05945472	0.0601715	0.06053038	0.06106382	0.06163395	0.06249559	0.06277825	0.06293944	0.06322038	0.06358203	0.06422436	0.06456373
Ggall	2	Mtene	0.00143485	0.00448409	0.00759069	0.01095934	0.01440483	0.01760907	0.02097547	0.02411011	0.02677904	0.02933186	0.03107002	0.03209756	0.03318409	0.03436921	0.03544476	0.03643835	0.03706782	0.0376176	0.03857054	0.03932561	0.03985766	0.04075233	0.04132093	0.04210811	0.04262602	0.04316417	0.04416688	0.04506635	0.04577466	0.04678219	0.04726725	0.047963	0.04897138	0.04958904	0.05035531	0.05115966	0.05171236	0.05200214	0.05253086	0.05297685	0.05347587	0.05392459	0.05400875	0.05420987	0.05417218	0.05429312	0.05467705
Ggall	3	Mtene	0.0011115	0.00316462	0.00562663	0.00823028	0.01068348	0.01327819	0.01584277	0.01818227	0.02056548	0.02273949	0.02433217	0.02527101	0.02664475	0.02786836	0.0287821	0.02968433	0.03078226	0.03167617	0.03265089	0.03361133	0.03447693	0.03512337	0.03588823	0.03639527	0.03694081	0.03766913	0.03843328	0.03870204	0.03959321	0.04009047	0.04048232	0.0406849	0.04162965	0.042194	0.04269726	0.04323242	0.04320823	0.04331086	0.04353546	0.04382483	0.04384556	0.04417286	0.04447669	0.04470514	0.04532187	0.04589775	0.04623288
Marsu	1	Mtene	-0.00080528	0.00097743	0.00315055	0.00551218	0.00784434	0.01029385	0.01277796	0.01508773	0.01737057	0.01906142	0.02045443	0.02152273	0.0223611	0.02350314	0.02418193	0.02539166	0.02628318	0.02711458	0.02783173	0.02863065	0.02924701	0.02997506	0.03050865	0.03066653	0.03085738	0.03147981	0.03194083	0.0322265	0.03263561	0.03267767	0.03304563	0.03326991	0.03365974	0.03410958	0.03459047	0.0352844	0.03562649	0.03581714	0.03602024	0.03638468	0.03650119	0.0366943	0.03660095	0.03635147	0.0365686	0.03717933	0.03752829
Marsu	2	Mtene	0.00090093	0.00275794	0.00466167	0.00680245	0.0089123	0.01122284	0.0135403	0.01552763	0.01757311	0.01927832	0.02075996	0.02151413	0.0222032	0.02315384	0.02367765	0.02422108	0.02486967	0.02551006	0.02637069	0.02680533	0.02740885	0.02782098	0.02839495	0.02851018	0.02885739	0.02942897	0.03001536	0.03008653	0.03104643	0.03136086	0.03200508	0.03225665	0.03256756	0.03299004	0.03341721	0.03378888	0.03436769	0.03467922	0.03498143	0.0350966	0.03569898	0.03592114	0.03618699	0.0359054	0.03626698	0.03645925	0.03687351
Marsu	3	Mtene	0.00323876	0.00530704	0.00760254	0.01013575	0.01279461	0.01525663	0.01761416	0.01940599	0.02147055	0.0230515	0.02423787	0.02488495	0.02552713	0.02617887	0.02673801	0.02728524	0.02787257	0.02872072	0.02931048	0.02941076	0.02998484	0.03050467	0.03106418	0.03161157	0.031984	0.03205743	0.03241776	0.03228725	0.03304569	0.03326084	0.0335543	0.03345016	0.03371783	0.03388204	0.03389177	0.03404823	0.03455216	0.03492294	0.0352459	0.03539309	0.03595512	0.03625745	0.03674204	0.03679907	0.03690099	0.03681106	0.03701275
Orhom	1	Mtene	0.00577225	0.00761676	0.00952133	0.01161284	0.01378572	0.01591246	0.01843107	0.02040985	0.02203512	0.02345638	0.02405607	0.02425011	0.02435453	0.02463106	0.02525877	0.02581337	0.02625155	0.02665201	0.02705003	0.02769052	0.02789699	0.02784053	0.02820309	0.02851997	0.02888808	0.02959319	0.03035278	0.03030962	0.03036218	0.03051212	0.03022789	0.03033208	0.03050083	0.03068782	0.03079075	0.03090255	0.03130822	0.03122538	0.03124351	0.03124603	0.03124843	0.03141932	0.03153252	0.03160835	0.03176248	0.03212799	0.032194
Orhom	2	Mtene	0.00459547	0.00620229	0.00817589	0.01012787	0.01210391	0.01401954	0.01616574	0.01769282	0.01919343	0.02039711	0.02116375	0.02156872	0.02198841	0.02246317	0.02273062	0.02317147	0.02295863	0.02280712	0.02257817	0.02243691	0.02252108	0.02239005	0.02282855	0.02284081	0.02311662	0.0235516	0.02404665	0.02436797	0.02496987	0.02541484	0.0256031	0.02593999	0.02633404	0.02686845	0.02720674	0.02719441	0.02683411	0.02694825	0.02717029	0.02718176	0.02735393	0.0272824	0.0274635	0.02755735	0.02773002	0.02767355	0.02788542
Orhom	3	Mtene	0.00194384	0.00300284	0.00432187	0.00528895	0.00642216	0.00763885	0.00891971	0.01001725	0.01071055	0.0115905	0.0120862	0.01195245	0.01233142	0.01282704	0.01300109	0.01324547	0.01380781	0.01429559	0.01454507	0.01528222	0.01608339	0.01663134	0.01722743	0.01758376	0.01814249	0.01830543	0.01859479	0.0187009	0.0184271	0.0186444	0.01858993	0.01846337	0.01899456	0.01874881	0.01879706	0.01896399	0.01932326	0.01939082	0.01947571	0.01991776	0.02023898	0.02031937	0.02054288	0.02060601	0.02055326	0.02053292	0.02102813
Pgutt	1	Mtene	0.00397704	0.00614421	0.00835882	0.01070758	0.01296016	0.01510958	0.0171853	0.01897848	0.02045765	0.02154427	0.02246021	0.02254396	0.02286458	0.02341864	0.02413249	0.02485619	0.02532938	0.02571727	0.02617501	0.02677856	0.02713508	0.02744229	0.02780057	0.02795587	0.02811626	0.02797851	0.02802008	0.02793962	0.02793758	0.02810621	0.02847501	0.0283465	0.02873672	0.02880473	0.02887694	0.02879756	0.02883658	0.02900534	0.02857034	0.02853469	0.02858488	0.0285788	0.02867596	0.02869672	0.02892524	0.02895227	0.02945043
Pgutt	2	Mtene	-0.00075872	0.00126318	0.00326258	0.0053203	0.00768126	0.00975616	0.01155521	0.0132579	0.01487049	0.01602449	0.01650491	0.01677343	0.0174967	0.01769596	0.0178442	0.01809482	0.01832581	0.01850394	0.01826257	0.01813318	0.01854385	0.0188281	0.01896304	0.01925605	0.01966416	0.01980761	0.02036585	0.0208311	0.02141217	0.02108177	0.02077932	0.02079752	0.02066763	0.02053988	0.02021195	0.02041782	0.02020999	0.01997304	0.02031839	0.02055706	0.02074913	0.02074723	0.02110033	0.02142008	0.02201833	0.02252527	0.0232598
Pgutt	3	Mtene	0.00145762	0.00303656	0.00426018	0.00573808	0.0070754	0.00855858	0.00984053	0.01116313	0.01190987	0.01251109	0.01272653	0.01273623	0.01275789	0.01320706	0.01364614	0.0141284	0.01464919	0.01495135	0.01557033	0.01586559	0.01610662	0.01659814	0.01635743	0.01675961	0.01704661	0.01757025	0.01765272	0.01776783	0.01781023	0.01803548	0.01811451	0.0180949	0.01790209	0.01818207	0.01810035	0.01784574	0.0177	0.01770225	0.01782681	0.01790159	0.01802343	0.01788671	0.01765411	0.01765141	0.01787336	0.0180238	0.01803855
Rat	1	Mtene	-0.00108122	0.00152112	0.00424948	0.00720398	0.01001797	0.01324042	0.01626648	0.01906633	0.02142562	0.02343419	0.02472318	0.02561561	0.02652649	0.02706909	0.02766282	0.02799191	0.02831809	0.02902143	0.02967573	0.0305597	0.03130266	0.03207407	0.03280957	0.03366609	0.03435157	0.03539854	0.03597407	0.03653927	0.03718791	0.03750951	0.03791829	0.03830823	0.03868678	0.03879225	0.03910908	0.03930582	0.03954831	0.04001678	0.04032028	0.04063571	0.0411896	0.041543	0.04179873	0.04219541	0.04213376	0.04249411	0.04290705
Rat	2	Mtene	0.00181736	0.00452487	0.00711864	0.01004343	0.01302598	0.01621874	0.01880094	0.02139306	0.02353045	0.02537153	0.02657315	0.02718964	0.02820975	0.02915758	0.03009108	0.03091176	0.03175356	0.03264873	0.03334603	0.03422895	0.03515073	0.03585834	0.03633003	0.03691169	0.03717083	0.03777391	0.03743171	0.03746428	0.0377446	0.03772598	0.0377162	0.0378912	0.03811707	0.0382064	0.03856775	0.03883537	0.03913249	0.03952132	0.03969062	0.04022794	0.04073028	0.04168545	0.04214336	0.0424637	0.0425668	0.04315511	0.04314992
Rat	3	Mtene	0.00361418	0.00554642	0.0077191	0.00991257	0.012498	0.01497452	0.01731302	0.01926545	0.02124966	0.02300167	0.02441932	0.02540106	0.02600859	0.02681854	0.02723453	0.02764061	0.02794351	0.02804709	0.02846583	0.02865901	0.02911364	0.02945387	0.02979637	0.03009915	0.03085896	0.03112535	0.03133125	0.0314822	0.03214822	0.03263437	0.03294875	0.03352308	0.03379147	0.03465189	0.03506185	0.03537855	0.03587675	0.03617638	0.03667535	0.03693248	0.03734233	0.03753085	0.03762093	0.03772853	0.03783578	0.03759624	0.03733281
Abitu	1	Chorr	0.003392	0.004038	0.004699	0.005495	0.006492	0.00732	0.008613	0.009868	0.010888	0.011796	0.012385	0.013025	0.013094	0.012986	0.013421	0.013734	0.013489	0.01333	0.013893	0.013818	0.01331	0.012888	0.012873	0.012729	0.012675	0.012704	0.013139	0.013502	0.013599	0.013422	0.013678	0.013699	0.012977	0.013193	0.013323	0.013118	0.012689	0.012713	0.012807	0.012693	0.012414	0.012399	0.012557	0.01282	0.012563	0.012831	0.013263
Abitu	2	Chorr	0.0021	0.003293	0.004464	0.005259	0.006007	0.0071	0.00779	0.00855	0.009248	0.00962	0.010152	0.010447	0.010834	0.011132	0.011656	0.012198	0.012319	0.011972	0.012036	0.012572	0.012414	0.012573	0.012444	0.011983	0.012083	0.012239	0.012039	0.01234	0.012496	0.012726	0.013162	0.013117	0.013164	0.013573	0.013593	0.013363	0.013086	0.012989	0.01285	0.012644	0.012242	0.012101	0.012147	0.011787	0.011959	0.011942	0.012131
Abitu	3	Chorr	0	0	0.000379	0.001103	0.001795	0.002488	0.003432	0.004151	0.005019	0.00572	0.006391	0.006773	0.007063	0.007393	0.007597	0.007928	0.008061	0.007926	0.0078	0.007675	0.007829	0.007634	0.007607	0.007654	0.007383	0.007618	0.007999	0.007804	0.0082	0.008213	0.008684	0.008731	0.00872	0.008621	0.008807	0.00884	0.008793	0.008773	0.008913	0.009136	0.00947	0.009634	0.009645	0.009619	0.009813	0.010284	0.010313
Acaro	1	Chorr	0.001399	0.001426	0.001548	0.001906	0.002572	0.003131	0.004051	0.004662	0.005616	0.0067	0.007574	0.008468	0.009132	0.009604	0.009938	0.01009	0.0105	0.010628	0.010885	0.011125	0.01118	0.011281	0.011314	0.011624	0.011599	0.011553	0.011919	0.011893	0.012567	0.012898	0.012955	0.013222	0.013393	0.013078	0.013006	0.012834	0.012526	0.012599	0.012626	0.012331	0.012062	0.01218	0.012338	0.012365	0.012473	0.013127	0.013321
Acaro	2	Chorr	0.000953	0.000555	0.0000809	0	0	0	0.000242	0.000665	0.001046	0.001793	0.002408	0.003512	0.004007	0.004582	0.005041	0.00518	0.005532	0.005979	0.006141	0.006225	0.006157	0.0057	0.005678	0.005922	0.006094	0.006392	0.006449	0.006589	0.006702	0.007192	0.007323	0.008086	0.008651	0.009024	0.009315	0.009768	0.010484	0.0109	0.010823	0.0109	0.010978	0.010939	0.011539	0.01188	0.012154	0.012083	0.011805
Acaro	3	Chorr	0.001659	0.002066	0.002025	0.002534	0.002822	0.003131	0.003975	0.004769	0.005755	0.006726	0.007597	0.008098	0.008461	0.008932	0.009668	0.009933	0.010129	0.010011	0.009764	0.009997	0.010248	0.010554	0.010465	0.010765	0.010769	0.010903	0.011303	0.011445	0.011759	0.012262	0.012152	0.012396	0.013098	0.013466	0.013866	0.013892	0.013827	0.01415	0.014671	0.014972	0.015142	0.015427	0.015516	0.015678	0.015701	0.015555	0.015507
Amphi	1	Chorr	0.00163802	0.00243147	0.0030389	0.00375085	0.00461904	0.00530686	0.00588715	0.00614654	0.00659993	0.00730866	0.00761778	0.00805873	0.00874311	0.0094416	0.00977089	0.01062012	0.01085825	0.01106218	0.01149123	0.01208191	0.01230566	0.01238767	0.0127149	0.01324818	0.01336645	0.01329766	0.013461	0.01338461	0.01360062	0.01413828	0.0141938	0.01454445	0.01480207	0.01502187	0.0153887	0.01621903	0.01605654	0.01629906	0.01665151	0.01721664	0.01736987	0.01794143	0.01837016	0.01883792	0.01899942	0.01955196	0.01982232
Amphi	2	Chorr	-0.00006399	0.00087524	0.00178164	0.00283078	0.00395518	0.00494682	0.0057669	0.00662353	0.0074518	0.00806817	0.0086439	0.00869717	0.00926103	0.00988136	0.01020869	0.0103539	0.01048813	0.01051561	0.01081606	0.01107828	0.01160116	0.01195754	0.01205772	0.01252864	0.01312455	0.01296083	0.01338515	0.01369545	0.01399926	0.01407929	0.0142904	0.01433961	0.01463132	0.0147787	0.01498934	0.01520537	0.01589773	0.01677377	0.0169504	0.01764337	0.0181468	0.01826423	0.01870217	0.01915737	0.01974191	0.01958324	0.0198194
Amphi	3	Chorr	0.00190808	0.00259446	0.00321032	0.00407719	0.0049686	0.00640906	0.00748141	0.00807224	0.0088544	0.00951039	0.01012852	0.01071606	0.01125475	0.01169669	0.01211769	0.01258145	0.01270411	0.0123346	0.01274118	0.01325214	0.01353831	0.01358508	0.01361526	0.01389032	0.01412303	0.01412556	0.01407967	0.01360202	0.01423163	0.01449682	0.01481483	0.01478863	0.01518794	0.01544005	0.0156092	0.01559638	0.01577737	0.0163029	0.01702631	0.01783371	0.01811879	0.0185336	0.01857462	0.01846662	0.01840418	0.01832499	0.01903338
Bcons	1	Chorr	0.002309	0.002393	0.002896	0.00358	0.004018	0.004665	0.005024	0.005583	0.006137	0.006558	0.00709	0.007317	0.007566	0.007733	0.007882	0.008402	0.008855	0.00889	0.008581	0.008576	0.008607	0.008396	0.00858	0.008663	0.008457	0.00885	0.009036	0.009161	0.00922	0.009525	0.009718	0.009763	0.009856	0.009955	0.009975	0.010613	0.011027	0.011029	0.010915	0.010909	0.010856	0.010569	0.010259	0.01025	0.009936	0.010195	0.009898
Bcons	2	Chorr	0.002693	0.003208	0.003751	0.004566	0.00516	0.005787	0.006489	0.00736	0.007875	0.008659	0.008965	0.009282	0.009269	0.009516	0.009369	0.009503	0.0095	0.009261	0.009608	0.009604	0.009962	0.0098	0.00957	0.009917	0.009902	0.010044	0.010194	0.010073	0.009805	0.010102	0.010211	0.010977	0.011062	0.011239	0.011082	0.011122	0.011196	0.011205	0.011384	0.011327	0.011351	0.011313	0.011468	0.011519	0.011268	0.011265	0.010942
Bcons	3	Chorr	0.002206	0.002693	0.003397	0.004357	0.005161	0.005685	0.006178	0.006796	0.007429	0.007955	0.008535	0.008946	0.008916	0.009177	0.009351	0.009103	0.009272	0.009298	0.009761	0.009609	0.009397	0.009831	0.009894	0.009889	0.009971	0.009563	0.009674	0.009697	0.009577	0.009896	0.010069	0.010052	0.009915	0.010136	0.010407	0.009794	0.010087	0.010366	0.01037	0.010073	0.010125	0.010135	0.009806	0.01001	0.010143	0.009925	0.010028
Bimbr	1	Chorr	0	0	0.000287	0.00107	0.001805	0.003082	0.00384	0.004757	0.005548	0.00601	0.006796	0.007422	0.007877	0.008566	0.009172	0.009535	0.010076	0.010424	0.010457	0.010643	0.0107	0.010693	0.010776	0.010838	0.01096	0.010934	0.010678	0.010569	0.010502	0.010382	0.010713	0.010967	0.011267	0.011842	0.01189	0.012064	0.012307	0.012407	0.012549	0.012725	0.012904	0.012948	0.013057	0.013217	0.013333	0.013113	0.013343
Bimbr	2	Chorr	0	0.00017	0.000819	0.001675	0.002668	0.003703	0.004744	0.00572	0.006669	0.007577	0.008298	0.008812	0.008995	0.009214	0.009499	0.009264	0.009638	0.009557	0.009486	0.009587	0.009588	0.009501	0.009648	0.009861	0.010164	0.010383	0.010542	0.010819	0.010959	0.011224	0.011495	0.011744	0.011696	0.012128	0.012193	0.012196	0.012162	0.012133	0.012095	0.01248	0.012715	0.01311	0.013187	0.013112	0.013228	0.01316	0.013166
Bimbr	3	Chorr	0.000837	0.000853	0.001431	0.001911	0.002433	0.00309	0.003883	0.004512	0.00558	0.006407	0.007027	0.007863	0.007976	0.008697	0.008925	0.009404	0.009574	0.009923	0.010148	0.009894	0.010048	0.010194	0.010627	0.010711	0.010813	0.011153	0.011499	0.011631	0.011996	0.011893	0.012082	0.012382	0.012485	0.012763	0.012629	0.012776	0.012653	0.012887	0.013223	0.012785	0.012989	0.013058	0.013148	0.013239	0.013321	0.013568	0.013594
Fish	1	Chorr	0.00213305	0.00334887	0.00461763	0.00610598	0.00762036	0.00918325	0.01053449	0.01183661	0.01299551	0.01401391	0.01480456	0.01529481	0.01632788	0.01679426	0.01681715	0.01702932	0.01667789	0.01704494	0.01704774	0.01726857	0.01683569	0.01735634	0.01805582	0.01883034	0.0192753	0.01991184	0.02010629	0.02051954	0.02109787	0.02171313	0.02234455	0.02274639	0.02330897	0.0230968	0.02309104	0.02359186	0.02351955	0.02375887	0.02414285	0.02448387	0.02495951	0.02559368	0.02608353	0.02642919	0.02670507	0.02735441	0.02731537
Fish	2	Chorr	0.00452081	0.00545963	0.00593242	0.00666233	0.00760414	0.00834846	0.00906336	0.00999242	0.01081502	0.01127711	0.01202432	0.01275784	0.01325244	0.01396099	0.01422299	0.01480566	0.01505006	0.01564559	0.01609832	0.01621214	0.01661348	0.01706565	0.01686082	0.01713248	0.01724598	0.01718887	0.01725528	0.01726112	0.01742188	0.01779911	0.01851899	0.01850551	0.01880647	0.0190574	0.01958031	0.02032608	0.02055546	0.02093108	0.02132778	0.0212179	0.02160547	0.02200457	0.02199549	0.02211619	0.02208313	0.02223291	0.02254975
Fish	3	Chorr	0.00228679	0.00254994	0.00285213	0.00307444	0.00331404	0.00388366	0.00417803	0.00488491	0.00574348	0.00641047	0.00720453	0.00817983	0.00853106	0.00868612	0.00907934	0.00957021	0.00980742	0.01005994	0.0106833	0.01077442	0.01118306	0.01114002	0.0110788	0.01084392	0.01105197	0.01124737	0.01135792	0.01169039	0.01191993	0.01232262	0.01319421	0.01324315	0.01360336	0.01383785	0.01441545	0.01464607	0.01470989	0.0151761	0.01534926	0.01537336	0.01567684	0.01589794	0.0160093	0.0162194	0.01660159	0.01675924	0.01715795
Gecko	1	Chorr	0.00348753	0.00505762	0.00640332	0.0078726	0.00937453	0.01101035	0.01242697	0.01399819	0.01505758	0.01613044	0.01691457	0.01755702	0.01799282	0.01817458	0.0184363	0.01810261	0.0182188	0.018348	0.01864009	0.01916215	0.01977608	0.01989581	0.02016064	0.020607	0.02070148	0.020925	0.02112289	0.02135543	0.02108303	0.02161004	0.02179173	0.02213321	0.02180906	0.02139061	0.02143784	0.0211973	0.02146609	0.02172705	0.02186504	0.0224514	0.02275031	0.02293456	0.02329849	0.02336389	0.02349569	0.02344974	0.02370811
Gecko	2	Chorr	0.00017634	0.00130769	0.00284804	0.00420591	0.00569622	0.00700035	0.00831831	0.00942424	0.01025785	0.01125424	0.01202705	0.01252348	0.01316415	0.01393484	0.01440965	0.01462742	0.01503975	0.01531204	0.01511931	0.01495068	0.01510913	0.01521145	0.01522674	0.0147578	0.0148261	0.01460871	0.01447807	0.01444025	0.01450574	0.01509518	0.01567191	0.01592536	0.0163334	0.01679869	0.01673944	0.01656054	0.01642442	0.01639654	0.01617555	0.01620528	0.0162927	0.01640375	0.01639276	0.01661482	0.01717083	0.01725089	0.0173372
Gecko	3	Chorr	0.00065821	0.00242865	0.00426273	0.00600431	0.00759334	0.00914845	0.01093817	0.0124537	0.01356595	0.01405735	0.01397133	0.01359728	0.01326488	0.01375627	0.01365223	0.01362613	0.01354338	0.0134414	0.01337195	0.01341826	0.01357498	0.01417135	0.01442248	0.01471761	0.01519978	0.01596799	0.01649397	0.01660465	0.01668578	0.01669709	0.01697184	0.01729177	0.01713845	0.01704038	0.01653132	0.01630064	0.01602901	0.01561835	0.01555997	0.0152799	0.01503986	0.0152855	0.01520926	0.01539093	0.0154034	0.01557958	0.01550209
Ggall	1	Chorr	0.00270879	0.00355	0.004772	0.00577414	0.00664263	0.00775083	0.00886966	0.00987432	0.01062025	0.01126739	0.01160604	0.01178654	0.01194538	0.01251786	0.01316993	0.01386779	0.01460543	0.01499887	0.01555573	0.01593994	0.01625887	0.01653369	0.01733552	0.01732012	0.01744282	0.01811164	0.01842832	0.01870557	0.01871937	0.01891796	0.01868232	0.01875911	0.01893547	0.01909203	0.01924599	0.01935166	0.01938734	0.0188677	0.01884434	0.018859	0.01907629	0.01937562	0.02005181	0.02017425	0.02047527	0.02110648	0.02143549
Ggall	2	Chorr	0.00128186	0.00249632	0.00392847	0.00519775	0.0063384	0.00747698	0.00892311	0.01020314	0.01099777	0.01196559	0.01216015	0.01248405	0.01340018	0.01397637	0.01453816	0.01544001	0.01595342	0.01592482	0.01624772	0.01635238	0.01685114	0.01683394	0.01684163	0.01644494	0.01639831	0.01648914	0.01657024	0.01661415	0.01668443	0.01691567	0.01707467	0.01783124	0.01833615	0.01891296	0.01969813	0.01995682	0.02008028	0.02026598	0.02038609	0.02067742	0.02120944	0.02074991	0.02056542	0.02024034	0.02028608	0.02046266	0.02033116
Ggall	3	Chorr	0.00216486	0.00331264	0.00434133	0.00570084	0.00707924	0.00828203	0.00908055	0.01016478	0.01096057	0.01168917	0.01219427	0.01260057	0.01278202	0.01300248	0.01366451	0.01428196	0.01491196	0.01503103	0.01583574	0.01611907	0.01622043	0.01651903	0.01710196	0.01740041	0.01739395	0.01717218	0.01685734	0.01707713	0.01685465	0.01697743	0.01704639	0.01712127	0.01725241	0.01760788	0.01795674	0.01766109	0.01767471	0.01814758	0.0185744	0.01874394	0.01888255	0.01922533	0.01976722	0.01976332	0.01994074	0.0201989	0.02007666
Marsu	1	Chorr	0.00081026	0.00142805	0.00227982	0.00324308	0.00399967	0.00506423	0.00592123	0.00696654	0.00785025	0.00857458	0.00920862	0.00979712	0.01056294	0.01116003	0.01167238	0.01196864	0.01231505	0.0129398	0.01387945	0.01433765	0.01500084	0.01490562	0.0152536	0.01549658	0.01600931	0.0163207	0.01660295	0.01687415	0.01665659	0.01683604	0.01717021	0.01745935	0.0177737	0.01810555	0.01818088	0.01856291	0.01876648	0.0189541	0.01972509	0.02017816	0.02070366	0.02092158	0.02172345	0.02238658	0.02311573	0.02307374	0.02313221
Marsu	2	Chorr	0.00186339	0.00247269	0.00319649	0.00393903	0.00482739	0.00575297	0.0066669	0.00757256	0.00842863	0.00920404	0.00985591	0.01019242	0.01049234	0.01064915	0.0112943	0.01185621	0.0115367	0.01206905	0.01210675	0.01283117	0.01319389	0.01345979	0.01374036	0.01421248	0.01487319	0.01541452	0.01573882	0.01632491	0.01708853	0.01768619	0.01824211	0.01866189	0.019035	0.01963494	0.0204386	0.02056033	0.02068187	0.02141783	0.02158641	0.02236793	0.02239636	0.02255244	0.02281895	0.02309121	0.02332889	0.02330995	0.0235699
Marsu	3	Chorr	0.00072639	0.00131437	0.00222106	0.00309727	0.00416499	0.00501697	0.00569301	0.00649209	0.0071732	0.0076486	0.00836047	0.00874785	0.00899089	0.00942053	0.01011528	0.01106261	0.01170363	0.01185865	0.01246383	0.01280301	0.01309136	0.01380779	0.01466877	0.01519237	0.01549286	0.01580367	0.01591806	0.01609105	0.01634008	0.01665301	0.01707188	0.01709449	0.01744441	0.01779835	0.01813803	0.01823113	0.01821201	0.01827352	0.01811519	0.01815488	0.01798113	0.01826411	0.01862272	0.01850619	0.0184634	0.01882351	0.01883133
Orhom	1	Chorr	0.002638	0.003105	0.003531	0.004112	0.004479	0.005066	0.005634	0.006247	0.006714	0.007151	0.007354	0.007336	0.007506	0.007613	0.007603	0.007727	0.008173	0.008063	0.008337	0.008381	0.008069	0.008421	0.008491	0.008576	0.008478	0.008828	0.008817	0.008774	0.008671	0.00883	0.008538	0.008362	0.008627	0.0087	0.008676	0.008869	0.008845	0.00899	0.009343	0.008997	0.009038	0.009365	0.009153	0.008974	0.009048	0.009063	0.008587
Orhom	2	Chorr	0.003134	0.003631	0.004292	0.004806	0.005303	0.005762	0.005977	0.006401	0.006367	0.006739	0.006721	0.007057	0.007461	0.007275	0.007268	0.007182	0.007363	0.007789	0.008185	0.00889	0.009261	0.009437	0.009769	0.009764	0.010079	0.010183	0.0101	0.010007	0.009904	0.009797	0.009338	0.009415	0.009419	0.009166	0.009375	0.00939	0.009752	0.009973	0.010116	0.010083	0.009725	0.010173	0.010466	0.010862	0.011455	0.011466	0.011621
Orhom	3	Chorr	0.002742	0.002515	0.002528	0.002866	0.003125	0.003412	0.003394	0.003777	0.004393	0.005128	0.005562	0.006092	0.006256	0.00649	0.006629	0.006969	0.007371	0.007537	0.007941	0.008076	0.008112	0.007968	0.008432	0.00879	0.008703	0.008629	0.008258	0.008697	0.009016	0.008996	0.008393	0.008555	0.008377	0.00845	0.008517	0.008886	0.009007	0.009282	0.009553	0.009453	0.009895	0.009806	0.009864	0.010109	0.00985	0.009966	0.009958
Pgutt	1	Chorr	0.000677	0.000996	0.001628	0.002314	0.00283	0.003606	0.004167	0.004827	0.005433	0.006026	0.006722	0.007239	0.007035	0.006953	0.00724	0.007235	0.006994	0.007415	0.007505	0.007414	0.007238	0.007352	0.007798	0.007868	0.007901	0.008241	0.008312	0.008341	0.008254	0.008412	0.008637	0.008461	0.008259	0.008071	0.008236	0.007971	0.007918	0.008061	0.00816	0.007671	0.007876	0.007837	0.008027	0.008029	0.008195	0.008442	0.008697
Pgutt	2	Chorr	0.001965	0.001902	0.002094	0.002572	0.003057	0.003179	0.003808	0.004627	0.00506	0.005593	0.005877	0.00674	0.006905	0.006895	0.007401	0.007328	0.006876	0.00684	0.007109	0.007003	0.006995	0.006917	0.007287	0.007614	0.007789	0.008024	0.008696	0.008924	0.008821	0.008989	0.009271	0.009776	0.009657	0.009225	0.009128	0.008744	0.008592	0.008956	0.00895	0.00875	0.009069	0.009227	0.009491	0.009874	0.010109	0.010356	0.010572
Pgutt	3	Chorr	0.001913	0.002369	0.00317	0.004197	0.00497	0.005915	0.006976	0.008063	0.008859	0.009682	0.010173	0.010561	0.010811	0.010664	0.010577	0.010367	0.010386	0.010832	0.010942	0.011183	0.011215	0.011241	0.011152	0.011388	0.011188	0.011447	0.011897	0.012202	0.012107	0.012301	0.012075	0.011951	0.012033	0.01238	0.012507	0.012914	0.012885	0.013212	0.013633	0.013929	0.013633	0.013464	0.013152	0.013272	0.013094	0.013248	0.013357
Rat	1	Chorr	0.00621121	0.00730238	0.00819664	0.0090041	0.01008556	0.01148386	0.01276238	0.01413184	0.01531373	0.01639548	0.0174649	0.0182941	0.01886155	0.01948158	0.0201781	0.0209903	0.02122586	0.02161749	0.02197085	0.02233773	0.02301399	0.02337141	0.02352516	0.02372651	0.02446144	0.02536571	0.02573907	0.02618101	0.02639494	0.02671067	0.02734252	0.02762728	0.02799448	0.02877295	0.02898647	0.02919546	0.02899727	0.02918625	0.02923737	0.02960419	0.03011644	0.03042274	0.03094229	0.03128501	0.03160837	0.03181252	0.03136539
Rat	2	Chorr	0.0035616	0.00440977	0.00505837	0.00576538	0.00683606	0.00764695	0.00861125	0.00957332	0.01057555	0.01121279	0.01214236	0.012625	0.01290093	0.01335337	0.01400734	0.01460289	0.01480006	0.01502797	0.01529111	0.01571176	0.01579155	0.01594691	0.01639224	0.01695966	0.01764684	0.01791495	0.01864656	0.01918143	0.01963747	0.01986231	0.02012788	0.02012261	0.02037496	0.02061754	0.02063781	0.0205192	0.020271	0.02016096	0.01996357	0.01993807	0.01971919	0.01963706	0.01996784	0.02032795	0.02074175	0.02085658	0.0214585
Rat	3	Chorr	0.00243098	0.00344228	0.00441923	0.00554992	0.00649602	0.00782962	0.00914043	0.01010209	0.01119867	0.01172123	0.01209636	0.01246567	0.01306422	0.01312399	0.01318604	0.01359826	0.01433189	0.01483096	0.01539508	0.01589302	0.01622224	0.01655872	0.01688856	0.01735713	0.0176746	0.01821843	0.01868593	0.01893636	0.01930869	0.01928963	0.01960321	0.02005709	0.02005286	0.0200128	0.02018384	0.02062318	0.02080975	0.02053948	0.02121035	0.02135671	0.02158802	0.02164361	0.0218281	0.0218478	0.02204493	0.02226511	0.02262081
AbituW	1	Msuri	0.00301436	0.00377626	0.00476061	0.00589047	0.00691059	0.0079118	0.00871185	0.00950932	0.01010169	0.01004565	0.01012647	0.01010792	0.01040617	0.00997745	0.00941212	0.00944822	0.00905018	0.00854029	0.00843877	0.00880419	0.00864785	0.0087705	0.00890398	0.00909037	0.00922971	0.00961927	0.00975785	0.01003908	0.01018351	0.00996074	0.01005998	0.01012768	0.01023352	0.00957883	0.00943536	0.00963093	0.00911442	0.00914976	0.00905876	0.0092218	0.0090976	0.00915786	0.00868066	0.00860329	0.00891821	0.00933772	0.00937226
AbituW	2	Msuri	0.00183347	0.00252509	0.00334926	0.00409049	0.00488751	0.00529893	0.00571097	0.00604167	0.00648141	0.00694472	0.00748627	0.00741974	0.00773378	0.00776131	0.00818161	0.00829071	0.00805008	0.00813542	0.00786596	0.00789751	0.00781584	0.00782615	0.0078138	0.00764491	0.00766286	0.00702881	0.00690587	0.00691739	0.00679999	0.00728125	0.00741805	0.00708751	0.00739513	0.00747414	0.00748847	0.0073045	0.00762991	0.00782435	0.00786415	0.00829668	0.00820812	0.00842166	0.00884211	0.00914353	0.00939954	0.00960711	0.00995168
AbituW	3	Msuri	-0.00102873	-0.000504	0.0001253	0.00048001	0.00084499	0.00149923	0.00203582	0.00277981	0.00364998	0.00395426	0.00422062	0.00445325	0.00466766	0.00517105	0.00568063	0.00626101	0.00617869	0.00604224	0.00634756	0.00654951	0.00693369	0.00701597	0.00657373	0.00662168	0.00680673	0.00729225	0.00748224	0.00761607	0.00760437	0.00692533	0.00686841	0.00663086	0.00706851	0.00722361	0.00789122	0.00777374	0.00730375	0.00715515	0.00708491	0.00703926	0.00694227	0.00698811	0.00679193	0.00785932	0.00785743	0.0078431	0.00786911
AbituW	1	Mlemn	0.00486123	0.00678656	0.00891692	0.01137405	0.01339	0.01541512	0.01720819	0.01896681	0.02017361	0.02090678	0.02128974	0.02113497	0.02150782	0.02196694	0.02299477	0.02362848	0.0240461	0.02383951	0.02408822	0.02445013	0.02485106	0.02502201	0.02530816	0.02567211	0.02558357	0.02549121	0.02590321	0.0263005	0.02583038	0.02582837	0.02596023	0.02626384	0.02646361	0.02670778	0.02677088	0.026263	0.02612969	0.026172	0.0262948	0.0267505	0.02679608	0.02660637	0.02641612	0.02643163	0.02628944	0.02643834	0.02701452
AbituW	2	Mlemn	0.00051716	0.00176814	0.00346623	0.0049808	0.00638233	0.00782741	0.00919712	0.01049102	0.01161823	0.01241198	0.0134628	0.01399272	0.01473614	0.01511659	0.01564656	0.01616496	0.01623949	0.01657539	0.01676112	0.01688958	0.01699014	0.01706615	0.01718091	0.0169669	0.01689959	0.01719103	0.01720205	0.01736716	0.0176404	0.01778789	0.0184888	0.0188186	0.01876103	0.01916767	0.01936237	0.01934289	0.01909889	0.01949937	0.01959034	0.01993063	0.0196792	0.0194444	0.01927924	0.01937668	0.0193543	0.01952539	0.01962178
AbituW	3	Mlemn	0.00352621	0.00481788	0.00609609	0.00777446	0.00947694	0.01139653	0.01308253	0.01458653	0.01569861	0.01690777	0.01775283	0.01822858	0.01895278	0.01947036	0.01941943	0.02018943	0.02052214	0.0207286	0.02084177	0.02117265	0.02155872	0.02179389	0.02212979	0.02259196	0.02295363	0.02329228	0.02307234	0.02296278	0.02268391	0.02297256	0.02298589	0.02319549	0.02335495	0.02347744	0.02323375	0.02372954	0.02370905	0.02406124	0.02416798	0.02443819	0.02425719	0.02448905	0.02497585	0.02490414	0.02529293	0.02527049	0.02490771
AbituW	1	Mhemp	0.00154684	0.00218501	0.0029424	0.00376692	0.00408024	0.00461805	0.0051086	0.00578383	0.00657336	0.00674617	0.00717819	0.00730304	0.00763639	0.00770624	0.00780442	0.00778939	0.00810287	0.00878676	0.0091774	0.00981838	0.01000755	0.01049811	0.01083467	0.01095272	0.01078349	0.01083088	0.01108868	0.0116432	0.01177053	0.01152772	0.01172732	0.01173674	0.0116343	0.01099614	0.01098703	0.01163651	0.01225216	0.01241654	0.01282512	0.01293999	0.01323514	0.01305057	0.01298312	0.0130266	0.01318485	0.01327289	0.01344693
AbituW	2	Mhemp	-0.00120761	-0.00056256	0.00030891	0.00096562	0.0018445	0.00279616	0.00347851	0.00366628	0.00424905	0.0045717	0.00473221	0.00475826	0.0051613	0.00551165	0.00566336	0.00559704	0.00612724	0.00641971	0.00707286	0.0078928	0.00827682	0.00883082	0.00949713	0.00994284	0.01061938	0.01074471	0.01109304	0.01109537	0.01138933	0.01135351	0.01164121	0.01186741	0.0121028	0.01228403	0.01185673	0.01168791	0.01201932	0.01191148	0.01221383	0.01263808	0.01243511	0.01256739	0.01275215	0.01288392	0.01292035	0.01279603	0.0130613
AbituW	3	Mhemp	-0.00115588	-0.0005991	-0.00003985	0.00082276	0.00150064	0.00250532	0.00260086	0.00317817	0.00415439	0.00492665	0.00548612	0.00556906	0.00588481	0.00666561	0.00723654	0.00751019	0.00814899	0.00859717	0.00913198	0.00991407	0.01029698	0.01075776	0.01142125	0.01176415	0.01163784	0.01160163	0.01079796	0.01111579	0.01147961	0.01170373	0.01147918	0.01110565	0.01136339	0.0115499	0.01102089	0.01166032	0.01234697	0.01268347	0.01288362	0.01308994	0.01342186	0.01361579	0.01379406	0.01379057	0.01367532	0.01391747	0.01377301
AbituW	1	Mibib	-0.00159973	-0.00215261	-0.00235791	-0.00241873	-0.00261928	-0.0026397	-0.00251416	-0.00219462	-0.001842	-0.00136151	-0.00064237	0.0002336	0.0010708	0.00173021	0.00244059	0.0029285	0.00336958	0.00362946	0.00394463	0.00414756	0.00379556	0.00375992	0.00368692	0.00366628	0.00370973	0.00358107	0.00345981	0.00386361	0.00397079	0.00436102	0.00499573	0.00545906	0.0060217	0.00655727	0.00654348	0.00671079	0.00663466	0.00655941	0.00676936	0.00710703	0.00754894	0.00842726	0.00877837	0.00937715	0.00971584	0.00995264	0.01090396
AbituW	2	Mibib	0.00340823	0.00462765	0.00583091	0.0070747	0.00816661	0.00944897	0.01042761	0.01129133	0.01173204	0.01196169	0.012294	0.01245571	0.01238919	0.01259158	0.01283699	0.01287154	0.01303627	0.01374844	0.01428036	0.01492633	0.01570339	0.01560697	0.01613202	0.01675824	0.0171859	0.01732805	0.01724145	0.01709349	0.01692486	0.0169284	0.01699252	0.01735096	0.01728853	0.01739431	0.01747266	0.01756844	0.01819435	0.01905214	0.01958042	0.02003619	0.02012171	0.02021305	0.02100466	0.02151387	0.02181186	0.02183006	0.02219138
AbituW	3	Mibib	0.00834851	0.0106453	0.01296474	0.01534817	0.01817572	0.0209687	0.02364714	0.02606022	0.02860522	0.03024643	0.03159272	0.03231965	0.03292698	0.03345562	0.03449688	0.03534453	0.03604896	0.03664847	0.03744223	0.03729507	0.03728506	0.0380949	0.03830643	0.03864566	0.03921474	0.03952945	0.03998991	0.04017818	0.04044864	0.04024569	0.04060819	0.04079288	0.04113012	0.04145059	0.04202989	0.04254883	0.04262501	0.04265314	0.04314176	0.04300656	0.04342674	0.04438207	0.04437918	0.04483438	0.04479162	0.04513063	0.04496757
AbituW	1	Mfron	0.00166398	0.00214643	0.00295606	0.00360455	0.00413535	0.00508183	0.00596537	0.00690591	0.00781384	0.00873174	0.00952054	0.01025853	0.01092473	0.01212564	0.01290645	0.01347317	0.01444195	0.01457859	0.01494222	0.01495131	0.01534897	0.01481858	0.01488686	0.0143014	0.01441543	0.01455382	0.01453569	0.01459032	0.01486476	0.01533905	0.01533493	0.01540654	0.01557987	0.0160571	0.01643883	0.01670517	0.01753494	0.01793796	0.01820659	0.01852997	0.01862597	0.0187404	0.01940348	0.0199139	0.02064471	0.02063086	0.0209916
AbituW	2	Mfron	0.00207482	0.00334753	0.00480469	0.0062617	0.00840919	0.01010058	0.01174958	0.01382982	0.0159937	0.01780871	0.01963644	0.02134417	0.02293942	0.02408324	0.02526934	0.02583209	0.02667959	0.02768777	0.02905011	0.03000395	0.03047586	0.0310282	0.0310123	0.03143863	0.0319046	0.03153235	0.03176214	0.03192145	0.03214804	0.0318417	0.03250851	0.03269486	0.03316523	0.03317178	0.03325158	0.03345518	0.03396835	0.03399245	0.03486912	0.03484639	0.03485955	0.03509699	0.03527687	0.03590445	0.03598964	0.03615981	0.03640978
AbituW	3	Mfron	0.00464633	0.00967705	0.01504793	0.0204187	0.02615449	0.03179177	0.03734333	0.04247412	0.04649653	0.0501171	0.05310737	0.0549004	0.05655996	0.05784311	0.0591168	0.06015182	0.06148528	0.06278967	0.06387025	0.0646838	0.06582456	0.0672669	0.06824043	0.06932387	0.07041057	0.07137251	0.07213529	0.07275975	0.07293989	0.07407048	0.07503553	0.07513765	0.075042	0.07525902	0.07566096	0.07586056	0.07657838	0.07661808	0.07703227	0.07775526	0.07848956	0.07889755	0.07978338	0.0800595	0.08043478	0.08104428	0.08125841
AbituW	1	Mobsc	0.0036605	0.00537414	0.00721164	0.0093906	0.01143479	0.01301656	0.01460902	0.01663737	0.01784027	0.01923049	0.0199598	0.02015043	0.02026798	0.02070131	0.02113333	0.0210954	0.02121157	0.0217947	0.022213	0.02238996	0.02283989	0.02336778	0.02377994	0.02443701	0.02434939	0.02444149	0.0251349	0.0257044	0.02586347	0.02635236	0.02616096	0.02650784	0.02694319	0.02782443	0.02803946	0.02759711	0.02808711	0.0280752	0.02757478	0.02742196	0.02755508	0.02731069	0.02697148	0.02702481	0.02684553	0.02722927	0.0272421
AbituW	2	Mobsc	0.00207208	0.00402036	0.00585629	0.00777896	0.00957134	0.01127591	0.01319598	0.01536502	0.01731046	0.01862494	0.01913987	0.01948655	0.01949205	0.01958696	0.02021382	0.02097282	0.02146754	0.02197662	0.02228079	0.02291775	0.02337281	0.02375325	0.02344201	0.02333404	0.02336219	0.02318666	0.02384251	0.02423056	0.02415541	0.02384795	0.02352478	0.0235182	0.02356965	0.02409257	0.02459896	0.02480752	0.02516997	0.02561003	0.02579898	0.02595798	0.02569649	0.02548878	0.02516016	0.02506639	0.02555244	0.02516287	0.0255958
AbituW	3	Mobsc	0.00060728	0.00262948	0.00462458	0.00702412	0.00944576	0.0118789	0.01402484	0.01555599	0.01720315	0.01786484	0.01843632	0.01867832	0.01869142	0.01922994	0.01964739	0.01996264	0.02041363	0.02077365	0.02099608	0.02116031	0.02149645	0.02193705	0.02233454	0.02298164	0.02334163	0.02376875	0.02385461	0.02365937	0.02356065	0.02304708	0.02308304	0.0229128	0.02262713	0.02252548	0.02217491	0.02239707	0.02255999	0.02306606	0.02340834	0.02343439	0.02371105	0.02408685	0.0245536	0.02466824	0.02522622	0.02582222	0.02616969
AbituW	1	Malti	0.00632442	0.007046	0.00759111	0.00834854	0.00938341	0.01040186	0.01176041	0.01303903	0.01400587	0.01506457	0.01584009	0.01679361	0.01777876	0.01836375	0.01891297	0.02002937	0.02050027	0.0212982	0.02159645	0.02245363	0.02347935	0.02407438	0.02435243	0.02491929	0.02563729	0.02610453	0.0268555	0.02690212	0.02687788	0.0271779	0.0275248	0.02819967	0.02856367	0.02884762	0.02972802	0.03064203	0.03094873	0.03143331	0.03196708	0.0328374	0.0336246	0.0334428	0.03374142	0.0337009	0.03390942	0.03378291	0.03381659
AbituW	2	Malti	0.00341546	0.00418884	0.00510331	0.00601768	0.00706882	0.00804169	0.00906657	0.00996779	0.01082187	0.01176874	0.01278004	0.01328377	0.01426788	0.01493166	0.01537193	0.01556557	0.01629603	0.0166624	0.0173597	0.01793693	0.01823136	0.01845238	0.01861093	0.01898613	0.01941312	0.01965698	0.01994105	0.02018522	0.02061309	0.02149196	0.02204327	0.02211111	0.02234557	0.02246332	0.02302272	0.02332401	0.02389548	0.02427321	0.02493646	0.02568267	0.02586379	0.02619592	0.02688218	0.02759466	0.02792864	0.02818937	0.02827526
AbituW	3	Malti	0.00219185	0.00338213	0.00460005	0.00593046	0.00726151	0.00880125	0.01031823	0.0120359	0.01344956	0.01486361	0.01630655	0.01746434	0.01808249	0.01901636	0.01955401	0.02001842	0.02065366	0.02105303	0.02117417	0.02145231	0.02188958	0.02223935	0.02251451	0.02236393	0.02241305	0.02258417	0.02279806	0.02324943	0.02313583	0.02358352	0.02406266	0.02447701	0.02465933	0.02525574	0.0254562	0.02586026	0.026363	0.02634788	0.02691819	0.02700595	0.02698741	0.02703576	0.0272104	0.02696785	0.02706286	0.02719466	0.02739038
AbituW	1	Mpyrr	0.00047509	0.00227165	0.00442932	0.00656803	0.00870289	0.01067247	0.01316179	0.01554488	0.01783153	0.01967463	0.02090247	0.02170248	0.02255459	0.02295409	0.02344385	0.02408489	0.02483958	0.02571342	0.02690443	0.02785648	0.02851855	0.02910426	0.02964963	0.03004526	0.03016037	0.03050102	0.03153758	0.03187267	0.03216187	0.03218754	0.03181183	0.03192308	0.03230517	0.03209693	0.03264033	0.03274847	0.03344492	0.0340764	0.03484964	0.03524054	0.03553152	0.03580234	0.03606321	0.03666874	0.03672493	0.03713145	0.03765729
AbituW	2	Mpyrr	0.00035531	0.0020459	0.00380863	0.00579598	0.00774229	0.00957438	0.01143513	0.01347364	0.01510169	0.01616271	0.01713515	0.01793371	0.01854412	0.01943769	0.02058747	0.02123582	0.02237478	0.02276713	0.02365823	0.02393796	0.02432504	0.02500435	0.02545946	0.02612622	0.02634226	0.02655308	0.02696978	0.02738017	0.02739012	0.02759967	0.02809539	0.02860954	0.02907399	0.028993	0.02919123	0.02953519	0.02956681	0.0293264	0.02961781	0.02946241	0.03037088	0.03079512	0.03083369	0.03125176	0.03154535	0.03127294	0.03136226
AbituW	3	Mpyrr	-0.00224013	-0.0004648	0.00186306	0.00432179	0.00635967	0.00827278	0.01041092	0.01218429	0.01370757	0.01478096	0.01552483	0.01571253	0.01666557	0.01702207	0.01733673	0.01802008	0.01860298	0.0194141	0.02000794	0.0199217	0.02029418	0.02120082	0.02182539	0.02237884	0.02234993	0.02279514	0.02335223	0.02364226	0.02413193	0.0242473	0.02481662	0.02525452	0.02568342	0.02580961	0.02661349	0.0271633	0.02740331	0.02777497	0.02776373	0.0280299	0.02840134	0.02847986	0.02842211	0.02810017	0.02750456	0.02743135	0.02779278
AbituW	1	McoraA	0.00551785	0.00910774	0.01284531	0.01695983	0.02151902	0.02617397	0.0310166	0.03547425	0.03972124	0.04359859	0.04684074	0.04925643	0.05161864	0.05381923	0.05614864	0.05847368	0.06051065	0.06308109	0.06541147	0.06759864	0.06980253	0.07180668	0.07367896	0.07591962	0.0777705	0.07967198	0.08167734	0.0834093	0.08548615	0.08759946	0.0893716	0.09116584	0.09354031	0.09603166	0.09836873	0.10099007	0.10351153	0.10624367	0.10865794	0.11122383	0.11347098	0.11577404	0.1181644	0.12044567	0.12200498	0.12424801	0.12629189
AbituW	2	McoraA	0.00268581	0.00573687	0.00907764	0.01263283	0.01618875	0.01985052	0.02340281	0.02702416	0.03056875	0.0337627	0.03652767	0.03845366	0.04026751	0.04234903	0.04409427	0.04566328	0.04746045	0.04912466	0.05078452	0.05227673	0.05381234	0.05588102	0.05747336	0.05904736	0.06032285	0.06189243	0.06329858	0.06499416	0.06686216	0.06844595	0.07013098	0.07167914	0.07353028	0.07523743	0.07690272	0.07845205	0.08049802	0.08251083	0.08434911	0.08573224	0.08723799	0.08908503	0.09057047	0.09215449	0.09365675	0.09567799	0.09725979
AbituW	3	McoraA	0.00113544	0.00435643	0.0077345	0.01134861	0.01499507	0.0186404	0.02208062	0.02538723	0.02819995	0.03079631	0.03299548	0.03410118	0.03556386	0.0374119	0.03935526	0.04067535	0.04236292	0.04412104	0.04487648	0.04659934	0.04821541	0.04971255	0.05118398	0.05291078	0.05434005	0.05600704	0.05744636	0.0591252	0.06058891	0.06244943	0.06418423	0.0655523	0.06713017	0.06873047	0.06969358	0.07072326	0.07203498	0.07302724	0.07404627	0.07530716	0.07612262	0.07720033	0.07821976	0.07942714	0.08052097	0.08173407	0.0825058
AbituW	1	McoraB	0.00336228	0.00559752	0.00800432	0.01046658	0.01293872	0.01508763	0.01704313	0.01885111	0.02041988	0.02209631	0.02295461	0.02349828	0.02374676	0.02477551	0.02544903	0.02629678	0.02707776	0.02756452	0.02835321	0.02900355	0.02994888	0.03108376	0.03183188	0.03250338	0.03284575	0.0332998	0.03386052	0.03491729	0.03551644	0.03657893	0.03687982	0.03743813	0.03786506	0.03872641	0.03926645	0.03999529	0.04031152	0.0408527	0.04137826	0.04170967	0.04216561	0.04249776	0.04280013	0.04311597	0.04339692	0.04432067	0.04483669
AbituW	2	McoraB	0.00155253	0.00356317	0.00575943	0.00798094	0.01028118	0.01228969	0.01438683	0.01634282	0.01845858	0.01975134	0.02089375	0.0212431	0.02175573	0.02242766	0.02295697	0.02376247	0.02410011	0.02502284	0.02550637	0.02622052	0.02697619	0.0277915	0.02854947	0.02925274	0.03001121	0.03036869	0.03112887	0.03187428	0.03262155	0.03301942	0.03355821	0.03365598	0.03461396	0.03553173	0.03639532	0.03706584	0.0380164	0.0388317	0.03942162	0.04008673	0.04069362	0.04143782	0.04190607	0.04230739	0.04225049	0.0424366	0.04246882
AbituW	3	McoraB	0.00123693	0.00404123	0.00675475	0.00962465	0.0127147	0.01559924	0.018326	0.02086139	0.02287356	0.02483576	0.02605215	0.02665361	0.02724099	0.02798606	0.02836618	0.02896406	0.02990422	0.03087343	0.03124041	0.03163806	0.0322339	0.03311175	0.03344293	0.03396724	0.03478924	0.03527405	0.03580768	0.03668799	0.03739371	0.03822179	0.03891517	0.0393637	0.03967863	0.04028343	0.04038389	0.04112273	0.04165706	0.04228216	0.04242697	0.04306825	0.04371501	0.04377226	0.04431727	0.04495236	0.04569613	0.04596965	0.04664166
AbituW	1	Mdias	0.00081631	0.00380144	0.0070773	0.01077522	0.01440153	0.01817975	0.02168829	0.02515752	0.02885477	0.03179369	0.0343654	0.03582525	0.03737367	0.0386562	0.03974056	0.04115101	0.04188621	0.04295501	0.04358427	0.04451934	0.04545585	0.04642993	0.04765242	0.04876705	0.04969621	0.05068313	0.05151739	0.05243165	0.05352863	0.0543165	0.05500283	0.05532474	0.05656598	0.05736182	0.05823559	0.05904572	0.05955604	0.06085411	0.0620323	0.06305265	0.06426491	0.06537772	0.06676456	0.06770101	0.06854639	0.06912699	0.06977552
AbituW	2	Mdias	-0.00228259	0.00002435	0.00296109	0.00616435	0.00950365	0.01269905	0.01548286	0.01825033	0.0202353	0.02273486	0.02482574	0.02597751	0.02802207	0.02936645	0.03099456	0.03227278	0.03343738	0.03446991	0.03557666	0.03658127	0.03697113	0.03792285	0.03868791	0.03955538	0.04041529	0.04102052	0.04151383	0.04230723	0.04315666	0.04434314	0.04527766	0.04617776	0.04746117	0.04824446	0.0494254	0.05036856	0.05111165	0.05158946	0.05209241	0.05296693	0.05341403	0.05439743	0.05494255	0.05590942	0.05712191	0.05807018	0.05914211
AbituW	3	Mdias	0.00244582	0.00582828	0.00956944	0.01370685	0.01751916	0.02125149	0.02461948	0.02800554	0.03059182	0.03259921	0.03403149	0.03485623	0.03574233	0.03612444	0.03666662	0.03751165	0.03843272	0.0393764	0.03992498	0.0408179	0.04132891	0.04210861	0.04252284	0.04342028	0.04385635	0.0443938	0.04462785	0.04516538	0.04564344	0.04626672	0.04713215	0.04751751	0.04797868	0.04823012	0.04899392	0.050243	0.05145827	0.05227416	0.05302343	0.05387141	0.05445852	0.05558878	0.05647031	0.05787536	0.05891334	0.05982802	0.06063131
AbituW	1	Mbrow	0.00258862	0.00586125	0.0094269	0.01326685	0.01708695	0.02118081	0.02476031	0.02866709	0.03208848	0.03506616	0.0373127	0.03901744	0.04068567	0.04257209	0.04432495	0.04636456	0.04797251	0.04962814	0.05121166	0.05260787	0.05426163	0.05610607	0.05752293	0.05891254	0.06040693	0.06193721	0.06309402	0.06474622	0.06560573	0.06645712	0.06759926	0.06926453	0.0706061	0.07173772	0.07291347	0.07429012	0.07524396	0.07657769	0.07769473	0.07929887	0.08100504	0.08258944	0.08371721	0.08524129	0.08678418	0.08822874	0.08960131
AbituW	2	Mbrow	0.00253861	0.00554432	0.00885698	0.01206842	0.01562962	0.01905145	0.02236444	0.02543507	0.02807342	0.03039375	0.03236584	0.0337465	0.03515845	0.03641751	0.03729359	0.03901171	0.04057019	0.04186964	0.04337998	0.04444319	0.0455225	0.04666929	0.04772206	0.04862871	0.04991045	0.05102729	0.05202322	0.05317206	0.05439376	0.0559943	0.05745468	0.05871531	0.0601112	0.06160651	0.06303387	0.06463874	0.06584853	0.06693424	0.06831387	0.06927889	0.06997468	0.0707848	0.07148499	0.0718673	0.07266607	0.07331163	0.07415347
AbituW	3	Mbrow	0.001684	0.0043667	0.00710603	0.01016615	0.0131452	0.0167479	0.02011364	0.02286965	0.02536352	0.0277914	0.0292749	0.03039498	0.03169965	0.03325969	0.03438064	0.0353509	0.03664049	0.03743303	0.03808691	0.03891546	0.03967159	0.04042192	0.04092503	0.04183848	0.04251256	0.0438972	0.04456107	0.04499473	0.04613699	0.04728486	0.0479946	0.04908096	0.05006537	0.05132369	0.05204496	0.05313982	0.05420783	0.05501403	0.05629345	0.05743395	0.05847642	0.05905063	0.06012608	0.06093149	0.06148953	0.06231334	0.06262831
AbituW	1	Mdist	0.00377381	0.00699113	0.01056707	0.01429863	0.01809366	0.02181503	0.02553602	0.02869458	0.03157426	0.03422126	0.03635944	0.03780503	0.03898404	0.03994054	0.04096729	0.04239019	0.04397722	0.04542223	0.04613988	0.04682198	0.04791329	0.04875555	0.04967966	0.05051233	0.05133446	0.05243492	0.05352202	0.05419922	0.05557384	0.05694495	0.05796872	0.05864132	0.05934757	0.06011489	0.06150611	0.06274594	0.06409164	0.06491997	0.06599594	0.06683266	0.06757423	0.06868898	0.0696502	0.07086145	0.0720635	0.07347655	0.07411109
AbituW	2	Mdist	-0.00196693	0.00010476	0.00223476	0.00460536	0.00685755	0.00942365	0.01180257	0.01420063	0.01616028	0.01807024	0.01940161	0.0204258	0.02181057	0.02281796	0.02373259	0.02440548	0.02553209	0.02661018	0.0279154	0.02872392	0.02961996	0.03037438	0.03116244	0.0325459	0.03389661	0.03500034	0.03568899	0.03670152	0.03720263	0.03811339	0.03923397	0.04045055	0.04183035	0.04246104	0.04287172	0.0436557	0.04483846	0.04562354	0.04637409	0.04706302	0.04820373	0.04932295	0.05034396	0.05138127	0.0515716	0.05168007	0.05200988
AbituW	3	Mdist	0.0014405	0.00407415	0.00713512	0.01000545	0.01337323	0.01623006	0.0189224	0.02141359	0.02372454	0.02575141	0.02719023	0.02846772	0.02944853	0.03066356	0.03121145	0.03214482	0.03315402	0.03393068	0.03455496	0.03529647	0.03607377	0.03681314	0.03744712	0.03780957	0.03873574	0.0391817	0.03981192	0.04063463	0.04102965	0.04179898	0.04261324	0.04353692	0.04430146	0.04483021	0.04524996	0.04575425	0.04622819	0.04668948	0.0474565	0.04798179	0.04810073	0.04852195	0.04889065	0.04971882	0.05053066	0.05116808	0.05144276
AbituW	1	Mlati	0.00451905	0.00666387	0.00932978	0.01185106	0.01420577	0.01690518	0.01937765	0.02199219	0.02414787	0.02606767	0.02743683	0.02860446	0.02972962	0.03140602	0.03286323	0.03459472	0.03567107	0.03757197	0.03946183	0.04088124	0.0424246	0.04364375	0.04499113	0.04606855	0.0469866	0.04823012	0.04928045	0.05049658	0.05124456	0.05268992	0.05359031	0.05484522	0.05664424	0.0581297	0.05934359	0.06042736	0.06111523	0.06214332	0.06328624	0.06393706	0.06527101	0.06600249	0.0667705	0.06806193	0.06850975	0.06955688	0.07027281
AbituW	2	Mlati	0.00522852	0.00759466	0.01016344	0.0129578	0.0154698	0.01807204	0.02073749	0.02305452	0.02501257	0.02696396	0.02882759	0.03011874	0.03167638	0.03314955	0.03429222	0.03582644	0.03721613	0.0383046	0.03996345	0.04162789	0.04320435	0.04439901	0.04554846	0.04655359	0.04730453	0.04848303	0.04931585	0.04995625	0.05086515	0.05230149	0.05340693	0.05464212	0.05582395	0.05707996	0.05827848	0.05960758	0.0608594	0.06168344	0.06321131	0.06413943	0.06490007	0.06567264	0.06635012	0.06720384	0.06802911	0.06832457	0.068685
AbituW	3	Mlati	0.00297183	0.00529498	0.00802613	0.01068749	0.01376611	0.01683911	0.01971933	0.02221231	0.02457042	0.02659766	0.02800704	0.02927088	0.03096119	0.03212884	0.03333504	0.03464792	0.03559948	0.03637876	0.03770996	0.03868691	0.03985268	0.04073812	0.04202064	0.04289764	0.04459525	0.04565625	0.04617179	0.04670893	0.04776372	0.04851187	0.04926317	0.05041395	0.05117221	0.05138047	0.05232826	0.05287836	0.05331329	0.05406155	0.05508064	0.05588079	0.05693653	0.05752762	0.05857637	0.05923107	0.0606136	0.06097049	0.06180553
AbituW	1	Mtene	0.00468746	0.00639238	0.00816216	0.01005166	0.01183066	0.01377398	0.01557739	0.01738329	0.01877514	0.01991034	0.02092271	0.0215827	0.02209445	0.02261161	0.02264961	0.02268886	0.02305147	0.02348603	0.02402434	0.02467904	0.02500568	0.0253959	0.02555913	0.02621569	0.02642179	0.02699484	0.0272906	0.02748019	0.0273323	0.02766737	0.02763004	0.02756558	0.02715584	0.02725074	0.02683766	0.02686477	0.02685985	0.02685802	0.02714218	0.02758036	0.02822594	0.02889188	0.02914751	0.02972395	0.029856	0.03001874	0.03006586
AbituW	2	Mtene	0.00105731	0.00307299	0.00487688	0.00708239	0.00909809	0.01136053	0.01336451	0.01503852	0.01670413	0.01793248	0.01871028	0.01890176	0.01925281	0.01934743	0.01980204	0.02012212	0.02039644	0.02087126	0.02105768	0.02127339	0.02092767	0.02074988	0.02091242	0.02145046	0.02175779	0.02241008	0.02258049	0.02304908	0.02388086	0.02410441	0.02421935	0.02416554	0.02416602	0.02423518	0.02437894	0.02470383	0.02496943	0.02511658	0.02527916	0.02530278	0.02484021	0.02457889	0.02491418	0.02513895	0.02541059	0.02562972	0.02573763
AbituW	3	Mtene	0.00209481	0.00404195	0.00606533	0.00822546	0.01049911	0.01253836	0.01449649	0.01599994	0.01740783	0.01853201	0.0191295	0.01938819	0.01981505	0.0200178	0.02019429	0.02048813	0.02108809	0.02111958	0.0213523	0.02140007	0.02191137	0.02224732	0.02249771	0.02280471	0.02315611	0.02349172	0.02378781	0.02398228	0.02392475	0.02382861	0.02424949	0.02434679	0.02465334	0.0246594	0.02518665	0.02555227	0.02568292	0.02570871	0.02596656	0.02596265	0.02600235	0.02588003	0.02587952	0.02575482	0.02565674	0.02579682	0.0253271
AbituW	1	Mfulv	0.00556659	0.00713146	0.00860533	0.01023617	0.01181699	0.01380278	0.01544329	0.01673677	0.01821666	0.01976671	0.02054602	0.0214525	0.02203751	0.02270759	0.02363966	0.02410688	0.02463228	0.02523586	0.02542336	0.02585917	0.02595758	0.02621298	0.02645717	0.02715586	0.02729744	0.02800837	0.02852951	0.02894091	0.02956693	0.03026554	0.03036177	0.03114941	0.03148791	0.03195613	0.03247266	0.0331531	0.03355269	0.03369192	0.03398417	0.03394494	0.03391419	0.0340531	0.03453869	0.03476057	0.03484931	0.03561106	0.03612693
AbituW	2	Mfulv	0.00116476	0.00229272	0.00376853	0.00528244	0.0066752	0.00826586	0.00996777	0.0115152	0.01314051	0.01459156	0.01571132	0.01612704	0.0164908	0.01719429	0.01760471	0.0180164	0.01826744	0.01880341	0.01913034	0.01917406	0.0192439	0.01962548	0.01998679	0.01997846	0.02020282	0.02048733	0.02105568	0.02161263	0.02233967	0.02259587	0.02286749	0.02311798	0.02349646	0.02424616	0.02455513	0.02510977	0.02565619	0.02613917	0.02645372	0.02672682	0.02701839	0.02743854	0.02757584	0.02789829	0.02828224	0.02851754	0.02874041
AbituW	3	Mfulv	0.0018208	0.00331477	0.00484626	0.00652455	0.00822356	0.01010212	0.01186972	0.0138359	0.01513295	0.01629215	0.01733668	0.01811967	0.01902993	0.01963216	0.02032856	0.02109337	0.02166597	0.02238029	0.02277636	0.02311988	0.02350188	0.0237906	0.02365733	0.02371794	0.02403581	0.02453406	0.02495421	0.0251686	0.02516589	0.02542685	0.0259279	0.02633633	0.02659855	0.0269236	0.02742869	0.02812929	0.02795475	0.02832619	0.02856336	0.02889827	0.02897331	0.02897712	0.02918985	0.02962627	0.03010725	0.03057377	0.03094018
AbituW	1	Chorr	0.003817	0.004161	0.004613	0.005152	0.005758	0.006506	0.006834	0.00738	0.007916	0.008335	0.008504	0.00879	0.009147	0.009348	0.009194	0.009263	0.009972	0.010245	0.010592	0.010832	0.010875	0.010723	0.011012	0.011306	0.011431	0.011331	0.010881	0.010989	0.010873	0.010795	0.010897	0.011009	0.011005	0.011084	0.011204	0.011339	0.01169	0.01184	0.012261	0.012376	0.012341	0.012399	0.012782	0.012755	0.012752	0.012502	0.012395
AbituW	2	Chorr	0.004103	0.004311	0.004777	0.005207	0.005538	0.006222	0.006874	0.007458	0.008093	0.008714	0.009512	0.010378	0.010609	0.010755	0.01106	0.011563	0.011743	0.012018	0.011968	0.011793	0.011995	0.011964	0.011913	0.011895	0.011624	0.011629	0.011372	0.011084	0.01093	0.010918	0.011208	0.011504	0.011495	0.011876	0.012248	0.012387	0.012358	0.01248	0.012547	0.012937	0.013207	0.013266	0.013386	0.013655	0.013181	0.013135	0.012981
AbituW	3	Chorr	0.005924	0.006635	0.007375	0.008248	0.008919	0.00977	0.010671	0.011251	0.011864	0.012405	0.013016	0.013132	0.01348	0.013492	0.013724	0.014036	0.014149	0.01434	0.01479	0.015311	0.015732	0.015912	0.016135	0.016542	0.016702	0.017061	0.017081	0.016571	0.016504	0.016362	0.016328	0.016246	0.016228	0.016294	0.016234	0.016238	0.016262	0.016223	0.016169	0.016601	0.016434	0.016493	0.016828	0.017153	0.017187	0.017112	0.017056
[truncated: 553 more columns]
